# Supplementary material for: Chronic systemic inflammation predicts long-term mortality among patients with fatty liver disease: Data from the National Health and Nutrition Examination Survey 2007–2018
Source: PLoS One. 2024 Nov 18;19(11):e0312877. doi: 10.1371/journal.pone.0312877 (PMC11573152; doi:10.1371/journal.pone.0312877)
Supplement: S1 Data — (CSV) [file pone.0312877.s011.csv]

	Year	seqn	bmi	sdmvpsu	sdmvstra	ageyr	sex	eth1	marital	poverty	edu	nhs_wt	Hypertension	alcohol	smoke	work	lymphocyte_number_1000cells.ul	Monocyte_number_1000cells.ul	Segmented_neutrophils_number_1000cells.ul	Platelet_count_1000cells.uL	waist	Alt	Ast	refrige_total_cholesterol_mmol.L	hdl_cholesterol_mmol.L	nafld	eligstat	mortstat	hyperten	permth_exm	ASCVD	sii	piv	siri	siip	pivp	sirip
44840	2015-2016	89669	30.1	1	124	52	Male	Other Hispanic	1	3.3	1	3332.59655	0	3	0	0	2	0.7	0.8	204	108.1	41	46	5.198	1.01	1	Eligible	0	NA	42	no	81.6	57.12	233.1428571	0	0	0
21306	2011-2012	63504	31.8	3	92	54	Male	Mexican American	1	4.3	0	5807.858733	1	2	0	1	2.8	2.6	3.7	196	112.9	42	27	3.827	1.22	1	Eligible	0	NA	100	no	259	673.4	278.9230769	0	2	0
9519	2007-2008	51371	27.25	2	65	53	Male	Mexican American	1	3.57	0	3213.397772	0	3	2	1	1.1	0.4	1.8	66	98.9	188	196	4.655	1.58	1	Eligible	0	NA	133	no	108	43.2	297	0	0	0
34580	2013-2014	78974	29.1	2	114	54	Male	Non-Hispanic Black	0	0.75	1	3256.181608	1	1	2	0	2.1	0.6	1.5	120	109.3	30	29	4.629	1.5	1	Eligible	0	NA	81	no	85.71428571	51.42857143	300	0	0	0
25875	2011-2012	68293	28.2	1	98	54	Male	Non-Hispanic White	1	1.98	0	33296.1031	0	4	0	0	1.4	0.5	2.3	66	99.2	69	92	3.517	0.88	1	Eligible	0	NA	94	no	108.4285714	54.21428571	303.6	0	0	0
35022	2013-2014	79437	51.8	2	116	60	Male	Non-Hispanic Black	0	0.6	0	1717.784203	1	2	0	1	2.6	0.8	3.9	63	153.8	15	16	3.724	1.03	1	Eligible	0	NA	78	yes	94.5	75.6	307.125	0	0	0
16152	2009-2010	58194	22.22	2	81	46	Male	Non-Hispanic Black	0	0	1	4830.902889	0	4	2	2	2	0.5	1.5	104	87.2	59	196	6.879	3.65	1	Eligible	0	NA	128	no	78	39	312	0	0	0
18366	2009-2010	60456	36.03	1	84	52	Male	Non-Hispanic White	1	5	2	12349.0341	0	1	0	1	1.4	0.7	2	111	121.3	24	18	4.189	0.83	1	Eligible	1	No - Condition not listed as a multiple cause of death	40	no	158.5714286	111	317.1428571	0	0	0
13238	2009-2010	55196	33.14	2	86	60	Male	Other Hispanic	1	1.11	1	1110.019765	0	1	2	1	1.2	0.6	2.4	81	112.8	201	191	5.353	1.19	1	Eligible	1	No - Condition not listed as a multiple cause of death	108	no	162	97.2	324	0	0	0
3583	2007-2008	45194	26.01	1	60	40	Male	Non-Hispanic White	0	0.58	1	3750.180025	1	3	2	0	1.1	0.5	2	83	92	96	177	4.008	0.91	1	Eligible	1	No - Condition not listed as a multiple cause of death	86	no	150.9090909	75.45454545	332	0	0	0
42211	2015-2016	86909	31.6	1	120	48	Male	Other Race - Including Multi-Racial	1	3.92	0	3725.27559	0	4	2	0	2.9	1	2.6	128	104.9	46	45	4.396	1.03	1	Eligible	0	NA	38	no	114.7586207	114.7586207	332.8	0	0	0
45939	2015-2016	90814	33.3	2	126	80	Female	Non-Hispanic White	1	5	0	7666.563138	0	2	1	1	1	0.6	2	101	113.2	13	19	5.301	0.88	1	Eligible	0	NA	55	yes	202	121.2	336.6666667	0	0	0
14605	2009-2010	56602	28.62	2	84	51	Female	Non-Hispanic Black	0	1.72	1	4562.566074	1	4	2	0	1.7	0.4	1.2	124	108	135	296	4.732	2.07	1	Eligible	0	NA	118	no	87.52941176	35.01176471	372	0	0	0
2631	2007-2008	44206	27.38	2	65	45	Male	Mexican American	1	1.99	0	5071.648869	0	2	1	0	0.8	0.3	2	56	91.5	97	59	4.913	0.98	1	Eligible	0	NA	134	no	140	42	373.3333333	0	0	0
31449	2013-2014	75724	29.5	1	107	66	Male	Mexican American	1	1.63	0	2492.912868	0	4	0	0	2.6	0.8	2.1	145	107.1	45	39	4.06	0.91	1	Eligible	0	NA	61	no	117.1153846	93.69230769	380.625	0	0	0
8552	2007-2008	50365	31.1	2	60	64	Male	Non-Hispanic White	1	2.14	1	11794.79747	1	1	1	0	0.9	0.6	6.6	35	108.2	17	16	3.543	1.5	1	Eligible	1	No - Condition not listed as a multiple cause of death	65	yes	256.6666667	154	385	0	0	0
52060	2017-2018	97248	25.8	2	141	68	Female	Other Hispanic	0	1.1	0	881.3282499	0	NA	0	0	3.5	1.1	2.1	203	87.5	35	21	6.284	1.11	1	Eligible	0	NA	34	no	121.8	133.98	387.5454545	0	0	0
29709	2013-2014	73930	34.4	2	106	70	Female	Non-Hispanic Black	1	5	0	3915.087465	1	2	0	1	3	0.8	2.8	112	121	24	20	4.862	2.77	1	Eligible	0	NA	72	yes	104.5333333	83.62666667	392	0	0	0
18654	2009-2010	60753	31.96	1	80	66	Female	Non-Hispanic White	0	3.33	0	9944.642662	0	3	1	0	2.4	0.9	1.9	188	106	29	31	6.181	1.29	1	Eligible	0	NA	122	no	148.8333333	133.95	396.8888889	0	0	0
48956	2017-2018	93963	32.9	2	139	80	Male	Non-Hispanic White	1	2.07	1	1414.228186	1	2	1	2	1.5	0.9	2.8	132	115.2	16	24	3.258	1.71	1	Eligible	0	NA	31	no	246.4	221.76	410.6666667	0	1	0
2266	2007-2008	43827	29	2	72	60	Male	Non-Hispanic White	1	3.86	0	10069.3987	1	1	0	2	2.5	1.5	5.8	108	108	94	101	4.758	0.88	1	Eligible	1	Yes - Condition listed as a multiple cause of death	43	no	250.56	375.84	417.6	0	2	0
15751	2009-2010	57785	39.63	1	83	48	Male	Non-Hispanic White	0	5	1	16682.08705	1	3	0	2	1.6	0.7	2.5	117	125	81	59	3.62	0.88	1	Eligible	0	NA	111	no	182.8125	127.96875	417.8571429	0	0	0
34068	2013-2014	78443	34.3	2	104	62	Female	Non-Hispanic Black	1	5	0	2508.750288	1	2	1	0	1.7	0.5	1.6	133	113	50	68	4.215	1.06	1	Eligible	0	NA	70	yes	125.1764706	62.58823529	425.6	0	0	0
8088	2007-2008	49888	26.75	2	66	49	Male	Other Hispanic	1	0.67	1	3628.965541	1	4	0	2	1.1	0.5	2.1	102	94.5	180	132	4.112	1.03	1	Eligible	1	No - Condition not listed as a multiple cause of death	48	no	194.7272727	97.36363636	428.4	0	0	0
10000	2009-2010	51866	28.12	2	81	74	Male	Non-Hispanic White	1	5	1	5488.50391	1	2	0	0	2.5	0.6	1.6	162	108	18	19	5.56	1.34	1	Eligible	0	NA	128	no	103.68	62.208	432	0	0	0
17576	2009-2010	59643	40.29	1	86	54	Female	Non-Hispanic Black	0	0.6	1	3513.904532	1	4	0	0	1.8	0.4	1.6	110	109	76	163	3.62	1.09	1	Eligible	1	No - Condition not listed as a multiple cause of death	119	no	97.77777778	39.11111111	440	0	0	0
28382	2011-2012	70900	50.9	2	99	59	Male	Non-Hispanic Black	0	0.19	1	3172.017749	1	4	1	0	1.3	0.6	1.4	190	141.2	35	31	3.957	1.58	1	Eligible	0	NA	96	no	204.6153846	122.7692308	443.3333333	0	0	0
56029	2017-2018	101470	32.1	2	139	57	Female	Non-Hispanic White	1	3.37	0	4066.947772	1	0	0	1	1.8	0.4	2.5	72	127.7	62	50	4.474	1.11	1	Eligible	0	NA	29	no	100	40	450	0	0	0
8608	2007-2008	50424	33.66	2	59	71	Male	Non-Hispanic White	1	NA	1	1625.752102	1	1	2	0	1.8	0.5	1.7	133	119.3	20	21	5.069	1.11	1	Eligible	1	No - Condition not listed as a multiple cause of death	68	yes	125.6111111	62.80555556	452.2	0	0	0
47865	2015-2016	92817	30	2	133	70	Female	Mexican American	1	0.73	0	2149.101893	1	2	0	0	1.6	0.4	1.3	141	103.5	20	26	4.862	0.88	1	Eligible	0	NA	47	no	114.5625	45.825	458.25	0	0	0
24984	2011-2012	67361	28.7	2	91	59	Male	Non-Hispanic White	1	1.19	0	6795.103206	1	NA	1	2	1	0.3	1.8	77	112.1	41	53	4.526	1.47	1	Eligible	0	NA	106	no	138.6	41.58	462	0	0	0
47385	2015-2016	92312	34.6	1	121	59	Male	Mexican American	1	0.42	1	4347.624806	1	4	1	2	1.9	0.4	2.7	70	114	44	87	4.163	0.16	1	Eligible	0	NA	55	no	99.47368421	39.78947368	472.5	0	0	0
43228	2015-2016	87985	31.7	1	126	66	Male	Non-Hispanic Black	1	NA	0	2331.939859	0	2	0	2	1.5	0.5	1.7	139	105.2	20	22	5.405	1.78	1	Eligible	0	NA	49	no	157.5333333	78.76666667	472.6	0	0	0
47740	2015-2016	92686	26.8	1	131	73	Male	Non-Hispanic White	0	1.61	0	9017.646898	1	1	1	0	1.6	0.5	2	119	102	25	33	4.655	1.76	1	Eligible	0	NA	49	yes	148.75	74.375	476	0	0	0
17526	2009-2010	59591	39.53	2	75	76	Female	Non-Hispanic Black	1	1.58	0	2977.485364	1	2	0	0	2.1	0.6	2	144	118.7	47	49	5.612	1.27	1	Eligible	0	NA	131	yes	137.1428571	82.28571429	480	0	0	0
49189	2017-2018	94207	30.8	2	137	62	Male	Non-Hispanic Black	1	0.76	1	2397.598966	1	2	2	1	2.8	0.8	4	97	106.1	14	13	5.379	1.47	1	Eligible	0	NA	30	yes	138.5714286	110.8571429	485	0	0	0
13343	2009-2010	55303	44.14	2	80	71	Female	Non-Hispanic White	1	1.78	1	7557.7363	1	0	0	0	1.1	0.3	1.9	77	131.1	22	52	4.034	1.19	1	Eligible	1	No - Condition not listed as a multiple cause of death	68	no	133	39.9	487.6666667	0	0	0
26593	2011-2012	69034	27.8	2	93	33	Male	Other Hispanic	1	0.56	1	6139.750422	0	2	0	0	1.8	0.5	1.4	177	93.8	20	19	6.568	1.01	1	Eligible	0	NA	102	no	137.6666667	68.83333333	495.6	0	0	0
158	2007-2008	41641	34.1	1	69	80	Female	Non-Hispanic White	0	NA	0	6685.560043	1	2	0	0	2.9	1.1	2.3	238	107.2	17	25	5.275	1.71	1	Eligible	0	NA	136	no	188.7586207	207.6344828	497.6363636	0	1	0
29276	2011-2012	71836	32.4	2	99	65	Male	Non-Hispanic Black	1	5	0	1013.984969	1	1	1	1	1.8	0.5	1.5	166	116.3	24	30	3.75	1.09	1	Eligible	0	NA	95	no	138.3333333	69.16666667	498	0	0	0
12375	2009-2010	54306	43.73	2	81	39	Male	Mexican American	1	1.59	2	5479.69581	1	0	0	0	2.4	1	3.4	147	127.3	84	71	3.672	0.75	1	Eligible	0	NA	126	no	208.25	208.25	499.8	0	1	0
34140	2013-2014	78518	35.5	1	110	38	Male	Non-Hispanic White	1	5	2	14653.3783	1	2	0	0	2.3	0.8	2.4	168	124	22	24	4.422	1.24	1	Eligible	0	NA	77	no	175.3043478	140.2434783	504	0	0	0
47317	2015-2016	92243	35.8	1	127	62	Male	Mexican American	1	0.63	1	1411.076579	0	3	2	2	0.9	0.5	3.6	70	120.7	84	104	4.965	1.03	1	Eligible	0	NA	60	no	280	140	504	0	0	0
47939	2015-2016	92895	24.1	1	129	52	Male	Other Race - Including Multi-Racial	1	0.94	1	2360.220806	0	4	2	2	2.4	0.5	2	127	93.9	59	45	5.379	1.71	1	Eligible	0	NA	37	no	105.8333333	52.91666667	508	0	0	0
24214	2011-2012	66552	26.5	2	93	45	Male	Other Hispanic	1	2.69	0	5719.077732	0	2	2	0	3.9	0.9	2.6	178	101.5	46	41	3.362	0.75	1	Eligible	0	NA	102	no	118.6666667	106.8	514.2222222	0	0	0
49360	2017-2018	94390	35.2	2	138	72	Female	Other Race - Including Multi-Racial	1	1.15	2	1509.215027	1	2	0	0	2.1	0.4	1.5	138	116.3	20	24	3.491	1.03	1	Eligible	0	NA	34	no	98.57142857	39.42857143	517.5	0	0	0
45021	2015-2016	89861	31.3	1	128	58	Male	Non-Hispanic White	1	5	2	21582.6089	0	NA	0	2	1.9	0.8	2.5	166	108.9	68	58	5.482	1.6	1	Eligible	0	NA	48	no	218.4210526	174.7368421	518.75	0	0	0
1395	2007-2008	42918	32.54	1	66	60	Female	Mexican American	1	0.46	1	1465.336994	0	0	0	1	1.7	0.5	1.6	163	106.3	24	28	5.069	1.14	1	Eligible	0	NA	142	no	153.4117647	76.70588235	521.6	0	0	0
29485	2013-2014	73694	26.8	1	109	66	Female	Non-Hispanic White	1	4.51	1	12877.51163	1	2	0	0	1.5	0.7	2.1	175	106	24	26	4.991	1.37	1	Eligible	1	No - Condition not listed as a multiple cause of death	55	no	245	171.5	525	0	0	0
5491	2007-2008	47175	27.81	1	60	68	Male	Non-Hispanic White	1	5	2	8713.089742	1	1	0	2	2.2	0.9	2.6	183	105.7	30	36	3.388	1.14	1	Eligible	0	NA	146	yes	216.2727273	194.6454545	528.6666667	0	1	0
35224	2013-2014	79648	39.6	2	114	62	Male	Non-Hispanic Black	1	0.84	1	1553.970794	1	4	2	0	1.9	0.7	1.8	206	126.1	22	34	4.319	0.96	1	Eligible	0	NA	79	yes	195.1578947	136.6105263	529.7142857	0	0	0
18475	2009-2010	60567	44.4	1	88	65	Female	Other Hispanic	1	1.31	0	940.4393513	0	0	0	0	2	0.7	2.2	169	134.6	23	41	5.198	1.29	1	Eligible	0	NA	112	no	185.9	130.13	531.1428571	0	0	0
43141	2015-2016	87892	32.1	1	126	29	Female	Non-Hispanic Black	0	1.87	0	5237.80515	1	4	2	2	3.4	0.5	1.1	242	108.5	15	18	4.086	1.55	1	Eligible	0	NA	57	no	78.29411765	39.14705882	532.4	0	0	0
20370	2011-2012	62529	45.6	3	90	59	Male	Non-Hispanic Black	1	NA	0	2761.418439	1	1	0	1	2.5	0.6	2.1	153	136.8	23	29	3.672	1.24	1	Eligible	0	NA	92	no	128.52	77.112	535.5	0	0	0
8111	2007-2008	49912	33.47	1	64	75	Male	Non-Hispanic White	1	2.14	1	2117.645224	1	1	1	0	2	0.9	5	97	120.7	25	23	2.948	0.85	1	Eligible	1	No - Condition not listed as a multiple cause of death	110	yes	242.5	218.25	538.8888889	0	1	0
34715	2013-2014	79113	43.8	1	112	66	Male	Non-Hispanic Black	1	5	2	1791.632807	1	2	1	0	1.9	0.8	2.7	160	135	20	18	4.319	1.53	1	Eligible	0	NA	80	no	227.3684211	181.8947368	540	0	0	0
1562	2007-2008	43091	31.91	1	65	47	Female	Mexican American	1	1.45	0	2813.203447	0	0	0	0	2.2	0.5	4.3	63	102.6	36	39	4.474	0.98	1	Eligible	0	NA	141	no	123.1363636	61.56818182	541.8	0	0	0
38418	2013-2014	82959	21.8	1	115	55	Male	Non-Hispanic Black	0	NA	1	4766.840281	1	4	2	2	1.8	0.7	1.5	253	84.7	28	46	5.534	1.94	1	Eligible	0	NA	72	no	210.8333333	147.5833333	542.1428571	0	0	0
29242	2011-2012	71802	31.3	1	99	53	Male	Non-Hispanic White	1	0.92	0	4536.145476	1	4	2	2	2.3	0.7	5.1	75	117.7	93	174	5.25	1.09	1	Eligible	0	NA	91	no	166.3043478	116.4130435	546.4285714	0	0	0
45147	2015-2016	89992	44.7	2	129	70	Female	Non-Hispanic Black	0	1.23	0	2924.501635	0	2	1	1	2.8	0.5	1.6	172	143.6	15	19	5.25	1.58	1	Eligible	0	NA	54	no	98.28571429	49.14285714	550.4	0	0	0
9299	2007-2008	51144	31.7	2	61	62	Male	Non-Hispanic Black	1	2.5	1	1439.502409	0	4	2	0	2.2	1.2	3.4	197	112.8	44	52	5.224	1.63	1	Eligible	1	No - Condition not listed as a multiple cause of death	69	no	304.4545455	365.3454545	558.1666667	0	2	0
55908	2017-2018	101339	31.3	2	137	63	Male	Mexican American	1	1.16	0	1160.825058	1	4	2	0	3.1	0.8	2.8	160	109.9	49	42	5.069	1.29	1	Eligible	0	NA	30	no	144.516129	115.6129032	560	0	0	0
8849	2007-2008	50676	33.38	1	60	64	Male	Non-Hispanic White	1	1.1	1	8632.448336	1	3	1	1	2.4	0.5	1.8	156	122.6	42	74	7.344	0.93	1	Eligible	0	NA	146	no	117	58.5	561.6	0	0	0
9358	2007-2008	51205	32.99	2	65	62	Male	Non-Hispanic Black	1	5	1	1721.75882	1	1	0	2	1.9	0.6	2.5	135	112.2	50	45	5.301	1.14	1	Eligible	0	NA	134	yes	177.6315789	106.5789474	562.5	0	0	0
13450	2009-2010	55413	29.53	1	79	71	Male	Non-Hispanic White	1	3.08	1	4632.689183	0	4	0	0	2.2	0.8	2.2	208	105.2	22	24	3.491	1.16	1	Eligible	0	NA	123	no	208	166.4	572	0	0	0
11794	2009-2010	53701	28.94	1	78	63	Female	Non-Hispanic Black	1	4.08	0	2312.527603	1	3	0	1	2.5	0.5	1.4	205	104.6	24	27	5.094	1.14	1	Eligible	0	NA	122	no	114.8	57.4	574	0	0	0
13512	2009-2010	55477	30.94	1	81	33	Male	Mexican American	0	1.94	2	4110.066689	0	3	2	0	2	0.6	2.4	144	108.7	27	21	4.215	1.09	1	Eligible	0	NA	108	no	172.8	103.68	576	0	0	0
451	2007-2008	41946	32.26	2	64	65	Female	Non-Hispanic Black	0	1.83	1	1830.247754	1	2	1	1	1.7	1.2	2.4	289	106.5	26	25	4.603	1.09	1	Eligible	0	NA	149	no	408	489.6	578	1	2	0
27640	2011-2012	70125	39.3	2	101	30	Male	Non-Hispanic Black	0	1.52	1	4927.319924	1	4	1	0	2.3	0.5	1.8	161	122.5	12	18	5.172	1.97	1	Eligible	0	NA	109	no	126	63	579.6	0	0	0
34518	2013-2014	78910	27.9	1	108	46	Male	Non-Hispanic White	0	1.47	0	3180.371624	0	3	1	2	0.7	0.6	2.7	129	109.3	65	34	6.181	1.16	1	Eligible	0	NA	61	no	497.5714286	298.5428571	580.5	1	1	0
18849	2009-2010	60956	32.83	2	88	69	Female	Mexican American	0	1.91	0	1053.883474	1	0	0	0	3.3	1	2.4	242	104.2	20	25	4.577	1.14	1	Eligible	0	NA	111	no	176	176	580.8	0	0	0
3503	2007-2008	45113	31.52	2	63	78	Female	Non-Hispanic White	1	2.29	0	5944.784433	0	2	0	0	2.3	0.8	1.9	245	106.6	17	21	4.913	1.63	1	Eligible	1	No - Condition not listed as a multiple cause of death	80	no	202.3913043	161.9130435	581.875	0	0	0
10131	2009-2010	52002	36.77	2	76	74	Female	Non-Hispanic White	0	0.83	1	6565.694792	1	1	1	0	1	0.8	3.1	151	125.6	23	32	3.026	0.91	1	Eligible	1	No - Condition not listed as a multiple cause of death	39	no	468.1	374.48	585.125	1	2	0
56949	2017-2018	102457	24.7	2	144	58	Male	Non-Hispanic White	0	2.43	0	20044.16749	1	4	2	0	2.3	1	2.4	244	97.3	38	29	5.482	1.16	1	Eligible	0	NA	29	no	254.6086957	254.6086957	585.6	0	1	0
39469	2015-2016	84051	32.5	1	128	55	Female	Mexican American	0	2.74	2	3225.887891	1	2	2	0	1.5	0.3	2.1	84	105.9	44	59	6.827	1.84	1	Eligible	0	NA	48	no	117.6	35.28	588	0	0	0
49272	2017-2018	94298	32.5	1	136	80	Male	Other Race - Including Multi-Racial	1	2.46	2	2972.047825	1	0	0	1	1.2	0.5	2.7	110	111.1	14	14	3.258	1.47	1	Eligible	0	NA	26	no	247.5	123.75	594	0	0	0
27086	2011-2012	69547	30.2	3	90	73	Male	Non-Hispanic Black	0	2.97	1	1556.964948	1	1	1	0	1.7	0.3	1.1	162	109.4	23	21	5.482	1.03	1	Eligible	1	No - Condition not listed as a multiple cause of death	55	no	104.8235294	31.44705882	594	0	0	0
20721	2011-2012	62900	31.3	2	95	68	Female	Non-Hispanic Black	0	2.69	1	1491.512313	1	1	0	0	2	0.7	2	208	94.2	18	24	5.663	1.45	1	Eligible	0	NA	91	no	208	145.6	594.2857143	0	0	0
25687	2011-2012	68102	33.5	2	90	75	Male	Other Hispanic	1	0.46	0	2821.798385	1	2	0	0	1.8	0.6	3.8	94	114.8	28	37	3.491	1.34	1	Eligible	0	NA	89	no	198.4444444	119.0666667	595.3333333	0	0	0
26372	2011-2012	68808	24.5	2	99	58	Male	Non-Hispanic Black	0	0.4	0	2995.79454	0	2	2	0	1.9	0.3	1.2	149	93.4	59	46	4.965	1.27	1	Eligible	0	NA	97	no	94.10526316	28.23157895	596	0	0	0
41525	2015-2016	86192	38.3	2	119	59	Female	Non-Hispanic Black	0	0.94	1	2850.457041	1	2	0	0	1.8	0.6	2.1	172	111.3	23	29	5.379	1.78	1	Eligible	0	NA	36	no	200.6666667	120.4	602	0	0	0
54610	2017-2018	99950	29	2	147	80	Male	Non-Hispanic Black	0	0.66	2	2154.126595	1	2	1	1	2.1	0.5	1.8	168	106.3	11	14	6.051	1.55	1	Eligible	0	NA	37	no	144	72	604.8	0	0	0
14829	2009-2010	56835	28.76	1	83	60	Female	Non-Hispanic Black	0	1.51	1	3676.871725	1	4	2	0	3.4	1	2.9	209	97	34	48	4.448	1.47	1	Eligible	0	NA	110	no	178.2647059	178.2647059	606.1	0	0	0
2265	2007-2008	43826	26.87	2	69	60	Male	Non-Hispanic White	1	NA	0	6664.074474	0	4	1	2	1.3	0.5	1.8	169	100.8	72	75	4.396	1.32	1	Eligible	0	NA	153	no	234	117	608.4	0	0	0
6975	2007-2008	48733	33.53	2	67	24	Female	Non-Hispanic Black	0	3.37	2	5683.757606	0	2	0	0	1.8	0.6	1.4	261	105.5	12	16	4.603	1.71	1	Eligible	0	NA	141	no	203	121.8	609	0	0	0
40584	2015-2016	85216	29	2	132	65	Female	Non-Hispanic Black	0	0.84	0	3288.63402	1	1	1	0	1.2	0.7	2.1	203	105.2	16	31	7.706	1.58	1	Eligible	0	NA	44	yes	355.25	248.675	609	0	1	0
32858	2013-2014	77194	29.8	1	116	60	Male	Non-Hispanic Black	0	0.71	1	2022.963775	1	1	0	0	2.4	0.9	2.8	197	107	42	33	5.974	1.03	1	Eligible	0	NA	68	no	229.8333333	206.85	612.8888889	0	1	0
30628	2013-2014	74872	28.6	1	118	50	Male	Mexican American	1	5	0	3076.392751	1	1	0	0	1.8	0.9	3.3	168	104.6	24	20	4.5	1.01	1	Eligible	0	NA	81	no	308	277.2	616	0	1	0
34398	2013-2014	78789	27.9	1	104	75	Male	Non-Hispanic White	0	1.09	2	5757.137428	1	2	0	2	1.9	0.6	2.7	137	109.7	18	25	4.913	0.88	1	Eligible	0	NA	74	yes	194.6842105	116.8105263	616.5	0	0	0
43253	2015-2016	88011	39.3	2	130	64	Female	Non-Hispanic White	1	5	2	26057.24763	0	2	0	0	1.5	0.6	1.9	196	122.8	19	27	4.474	1.22	1	Eligible	0	NA	40	no	248.2666667	148.96	620.6666667	0	0	0
56566	2017-2018	102045	49.4	2	143	55	Male	Non-Hispanic White	1	0.89	0	4245.15995	1	2	2	2	2.4	0.7	2.2	198	149.5	23	28	3.905	1.11	1	Eligible	0	NA	33	no	181.5	127.05	622.2857143	0	0	0
26905	2011-2012	69361	31.2	1	98	66	Male	Non-Hispanic Black	1	1.57	1	1681.545701	1	2	1	2	1.8	0.4	1.6	156	106.7	47	36	4.888	1.06	1	Eligible	0	NA	94	no	138.6666667	55.46666667	624	0	0	0
11284	2009-2010	53180	38.06	1	76	50	Female	Non-Hispanic White	0	NA	1	3914.610594	0	NA	0	0	3.5	0.7	2.5	176	117.8	18	21	5.043	0.98	1	Eligible	0	NA	120	no	125.7142857	88	628.5714286	0	0	0
16719	2009-2010	58767	28.27	2	76	59	Female	Non-Hispanic White	0	2.51	1	15813.34673	0	3	0	1	1.7	1.4	3	294	106.6	22	22	6.568	1.5	1	Eligible	0	NA	131	no	518.8235294	726.3529412	630	1	2	0
30100	2013-2014	74331	38.5	1	116	33	Male	Non-Hispanic Black	1	1.09	1	3641.720319	1	0	0	0	2.3	0.9	2.8	203	123.4	44	25	4.732	1.29	1	Eligible	0	NA	68	no	247.1304348	222.4173913	631.5555556	0	1	0
30147	2013-2014	74380	43.2	2	107	28	Male	Non-Hispanic White	1	1.86	1	11760.21692	0	1	1	2	3	0.8	2.2	230	140.2	44	35	5.741	1.01	1	Eligible	0	NA	74	no	168.6666667	134.9333333	632.5	0	0	0
41956	2015-2016	86644	32	1	131	80	Male	Non-Hispanic White	0	1.14	1	2209.268452	1	1	1	0	1.3	0.6	3.3	115	124.8	20	23	4.913	1.19	1	Eligible	0	NA	50	no	291.9230769	175.1538462	632.5	0	0	0
53182	2017-2018	98433	36.9	2	141	71	Male	Non-Hispanic White	1	1.52	2	2495.310509	1	4	0	0	1.5	0.6	2.6	146	122	50	37	4.163	1.11	1	Eligible	0	NA	34	no	253.0666667	151.84	632.6666667	0	0	0
5690	2007-2008	47384	27.13	1	73	64	Male	Mexican American	0	0.7	0	1019.441931	1	4	0	0	1.5	0.6	3	127	103.7	35	80	5.146	2.25	1	Eligible	1	Yes - Condition listed as a multiple cause of death	85	no	254	152.4	635	0	0	0
1492	2007-2008	43018	35	2	67	68	Female	Mexican American	0	0.7	0	947.5858342	1	1	0	2	3.8	0.7	2.8	159	104.7	51	61	5.689	1.66	1	Eligible	0	NA	141	no	117.1578947	82.01052632	636	0	0	0
40275	2015-2016	84893	29.4	1	119	46	Female	Non-Hispanic Black	0	NA	0	3032.895853	0	NA	2	0	1.1	0.3	1.1	174	107.7	11	28	4.888	2.12	1	Eligible	0	NA	50	no	174	52.2	638	0	0	0
26894	2011-2012	69349	25.2	1	96	74	Male	Non-Hispanic White	1	5	2	10493.70787	1	3	1	0	1.3	0.5	3.1	103	104	46	66	4.008	1.63	1	Eligible	1	No - Condition not listed as a multiple cause of death	61	no	245.6153846	122.8076923	638.6	0	0	0
29468	2013-2014	73676	37.6	2	113	44	Male	Non-Hispanic White	1	2.73	0	17789.83921	0	4	2	2	2.1	0.7	2.5	179	121	36	24	6.62	1.14	1	Eligible	0	NA	79	no	213.0952381	149.1666667	639.2857143	0	0	0
12895	2009-2010	54846	35.01	3	86	45	Male	Mexican American	1	0	1	2640.990908	0	4	0	0	2.7	0.5	2.6	123	112.5	46	35	5.612	1.42	1	Eligible	0	NA	125	no	118.4444444	59.22222222	639.6	0	0	0
48742	2017-2018	93735	35.1	1	148	52	Male	Other Hispanic	1	0.35	0	1784.396927	1	NA	0	0	2.2	0.6	3.2	120	104.6	9	11	3.181	1.09	1	Eligible	0	NA	26	yes	174.5454545	104.7272727	640	0	0	0
6562	2007-2008	48297	27.37	2	68	53	Male	Non-Hispanic White	1	2.59	0	13242.18694	0	3	1	1	1.9	0.4	1.7	151	99	61	36	6.232	1.42	1	Eligible	0	NA	152	no	135.1052632	54.04210526	641.75	0	0	0
34400	2013-2014	78791	35.6	1	108	43	Male	Non-Hispanic Black	1	3.82	0	4305.77925	0	2	0	0	1.7	0.5	2.3	140	103.8	15	18	4.629	1.32	1	Eligible	0	NA	62	no	189.4117647	94.70588235	644	0	0	0
52587	2017-2018	97802	34.4	2	139	71	Male	Non-Hispanic White	1	5	1	6896.283961	1	2	0	0	1.3	1.1	3.4	209	120.9	19	21	4.293	0.88	1	Eligible	0	NA	31	yes	546.6153846	601.2769231	646	1	2	0
19917	2009-2010	62058	35.86	1	85	76	Female	Non-Hispanic White	1	1.17	2	3239.676481	0	NA	0	0	3.4	0.8	2.3	226	118	19	23	3.931	1.84	1	Eligible	1	No - Condition not listed as a multiple cause of death	105	yes	152.8823529	122.3058824	649.75	0	0	0
51556	2017-2018	96720	35	1	142	80	Male	Non-Hispanic White	1	2.43	0	3757.798999	0	2	1	1	1.8	0.8	3.1	168	115	30	24	2.948	0.91	1	Eligible	0	NA	26	yes	289.3333333	231.4666667	651	0	1	0
69	2007-2008	41547	32.7	1	60	49	Male	Non-Hispanic White	1	4.24	0	15575.9706	1	1	0	1	1.1	0.3	1.4	140	118.6	20	18	3.491	0.98	1	Eligible	0	NA	146	no	178.1818182	53.45454545	653.3333333	0	0	0
30763	2013-2014	75010	37.1	1	113	80	Female	Non-Hispanic Black	0	NA	1	4514.978482	1	1	0	0	1.9	0.4	1.7	154	117.4	17	20	7.913	1.78	1	Eligible	0	NA	81	no	137.7894737	55.11578947	654.5	0	0	0
26437	2011-2012	68874	27.7	2	91	55	Male	Other Hispanic	0	4.63	1	5589.116858	1	1	1	0	1.6	0.4	1.4	187	100.6	32	18	5.146	1.03	1	Eligible	0	NA	106	no	163.625	65.45	654.5	0	0	0
28702	2011-2012	71240	28.8	1	93	80	Male	Non-Hispanic White	0	0.69	2	1169.532709	1	2	1	0	0.9	0.8	3.8	138	107.5	20	36	3.931	1.37	1	Eligible	1	No - Condition not listed as a multiple cause of death	66	no	582.6666667	466.1333333	655.5	2	2	0
33072	2013-2014	77423	27.7	1	118	74	Male	Non-Hispanic White	1	0.84	1	1802.342301	0	1	1	0	2.1	0.4	2.1	125	103	18	19	3.439	0.8	1	Eligible	0	NA	80	yes	125	50	656.25	0	0	0
8240	2007-2008	50043	27.15	2	61	76	Male	Non-Hispanic White	1	1.63	0	8071.893424	0	1	1	0	0.9	0.4	2.5	105	100.7	19	31	4.008	1.53	1	Eligible	1	No - Condition not listed as a multiple cause of death	29	yes	291.6666667	116.6666667	656.25	0	0	0
20097	2011-2012	62248	26.6	1	93	65	Male	Other Race - Including Multi-Racial	1	1.2	0	1646.893409	1	0	1	0	2.1	0.6	2.4	165	104.2	15	25	5.379	0.78	1	Eligible	0	NA	87	no	188.5714286	113.1428571	660	0	0	0
24900	2011-2012	67273	27.9	2	96	44	Male	Mexican American	1	0.78	0	5309.301294	0	NA	2	0	1.7	0.4	1.8	147	90	20	21	4.474	1.16	1	Eligible	0	NA	90	no	155.6470588	62.25882353	661.5	0	0	0
21041	2011-2012	63230	28.2	1	93	48	Male	Other Race - Including Multi-Racial	0	5	2	2776.395981	1	2	2	0	2.7	0.5	1.8	184	96	44	37	4.991	1.22	1	Eligible	0	NA	88	no	122.6666667	61.33333333	662.4	0	0	0
2437	2007-2008	44004	32	2	70	51	Male	Non-Hispanic Black	0	NA	2	6992.868678	1	1	1	0	2.2	0.4	1.5	177	104.6	42	30	5.017	1.24	1	Eligible	0	NA	135	no	120.6818182	48.27272727	663.75	0	0	0
6543	2007-2008	48278	28.34	1	74	74	Male	Non-Hispanic Black	1	2.36	0	1571.994918	1	1	0	0	2.1	0.5	1.8	185	98.3	19	25	6.827	1.4	1	Eligible	1	No - Condition not listed as a multiple cause of death	116	no	158.5714286	79.28571429	666	0	0	0
48005	2015-2016	92964	28.1	2	128	46	Male	Non-Hispanic White	1	4.41	2	26906.94376	1	2	0	0	1	0.4	1.8	148	101.5	31	25	4.913	1.97	1	Eligible	0	NA	48	no	266.4	106.56	666	0	0	0
1925	2007-2008	43473	34.78	1	66	25	Female	Mexican American	1	1.75	0	4289.640005	0	NA	0	0	1	1.9	4.3	296	105.6	17	22	4.396	1.32	1	Eligible	0	NA	141	no	1272.8	2418.32	669.8947368	2	2	0
42562	2015-2016	87274	35.7	2	129	55	Female	Other Hispanic	1	0.62	1	2642.843871	0	0	0	0	2.8	0.5	2.3	146	103.3	29	26	5.819	1.03	1	Eligible	0	NA	53	no	119.9285714	59.96428571	671.6	0	0	0
1762	2007-2008	43302	39.98	2	60	68	Female	Non-Hispanic White	1	2.83	1	5918.212404	1	1	1	0	1.6	0.6	1.9	213	113.6	20	22	5.56	1.55	1	Eligible	0	NA	133	no	252.9375	151.7625	674.5	0	0	0
45129	2015-2016	89974	30.8	1	123	76	Male	Non-Hispanic Black	1	2.76	1	2014.277046	1	2	0	0	2.6	0.8	3.8	142	113.8	28	26	4.474	0.98	1	Eligible	0	NA	55	yes	207.5384615	166.0307692	674.5	0	0	0
31228	2013-2014	75495	43.1	2	115	66	Male	Non-Hispanic Black	0	0.86	1	3189.26823	0	1	0	0	2.5	0.5	1.5	226	140.6	32	25	2.922	0.7	1	Eligible	0	NA	69	no	135.6	67.8	678	0	0	0
47101	2015-2016	92019	34.7	1	130	66	Male	Non-Hispanic White	1	4.08	2	21543.59951	0	1	0	1	2	0.8	2.8	194	121.8	35	25	6.129	1.06	1	Eligible	0	NA	55	no	271.6	217.28	679	0	1	0
41659	2015-2016	86335	26.6	1	124	60	Male	Other Hispanic	1	NA	0	1339.663419	0	4	1	1	1.7	0.4	1.7	160	97.5	28	33	7.008	0.96	1	Eligible	0	NA	45	no	160	64	680	0	0	0
11654	2009-2010	53557	38.55	1	88	36	Female	Mexican American	1	4.37	0	3018.140092	0	0	0	0	4	1	1.8	378	123.3	46	31	4.37	1.24	1	Eligible	0	NA	112	no	170.1	170.1	680.4	0	0	0
46887	2015-2016	91799	31.1	2	127	66	Male	Other Race - Including Multi-Racial	1	1.88	0	21766.74414	1	NA	2	0	1.9	0.7	2.1	227	117.2	19	25	4.862	1.16	1	Eligible	1	No - Condition not listed as a multiple cause of death	51	yes	250.8947368	175.6263158	681	0	0	0
45717	2015-2016	90585	32	2	131	47	Male	Non-Hispanic Black	1	3.52	2	3230.564905	0	4	0	1	1.9	0.4	1.1	248	109.9	24	23	4.241	1.73	1	Eligible	0	NA	50	no	143.5789474	57.43157895	682	0	0	0
19784	2009-2010	61924	28.75	1	78	46	Male	Non-Hispanic Black	0	0.92	1	3481.75497	0	0	0	0	2.1	0.6	1.9	216	104.9	20	21	5.56	0.98	1	Eligible	0	NA	114	no	195.4285714	117.2571429	684	0	0	0
26881	2011-2012	69336	45.8	1	92	30	Male	Non-Hispanic White	0	1.24	1	3709.163311	1	3	2	2	1.5	0.5	2.3	149	147	131	68	5.094	1.11	1	Eligible	0	NA	104	no	228.4666667	114.2333333	685.4	0	0	0
45648	2015-2016	90511	31.7	2	125	60	Male	Non-Hispanic White	1	5	2	19852.75606	1	1	1	1	1.3	0.5	2.7	127	111.8	31	27	5.069	0.7	1	Eligible	0	NA	51	no	263.7692308	131.8846154	685.8	0	0	0
46110	2015-2016	90988	33.5	2	128	32	Male	Other Race - Including Multi-Racial	1	3.29	2	18339.90653	0	4	0	2	2.2	0.9	2.2	281	110.9	97	48	4.267	0.83	1	Eligible	0	NA	48	no	281	252.9	686.8888889	0	1	0
17468	2009-2010	59533	30.4	1	78	42	Female	Non-Hispanic Black	1	3.63	1	4489.2792	0	0	0	0	1.9	0.3	0.9	229	96.2	21	24	3.801	1.14	1	Eligible	0	NA	113	no	108.4736842	32.54210526	687	0	0	0
30600	2013-2014	74843	35.9	2	111	38	Female	Mexican American	1	0.48	0	7634.778061	1	4	2	2	1.3	0.7	3.7	130	109.4	300	294	5.56	2.3	1	Eligible	0	NA	66	yes	370	259	687.1428571	0	1	0
4841	2007-2008	46499	26.3	1	62	80	Male	Other Hispanic	1	NA	0	1226.830028	0	NA	0	0	1.2	0.6	3.1	133	95.8	40	38	3.827	1.29	1	Eligible	1	Yes - Condition listed as a multiple cause of death	58	no	343.5833333	206.15	687.1666667	0	1	0
52087	2017-2018	97277	35.9	2	137	47	Male	Mexican American	0	0.04	1	3374.816798	0	3	0	2	4	0.8	3.9	141	113.4	26	21	6.051	1.03	1	Eligible	0	NA	30	no	137.475	109.98	687.375	0	0	0
50286	2017-2018	95372	32.3	2	141	80	Male	Non-Hispanic White	1	3.4	1	3607.82749	1	NA	1	2	0.6	0.4	2.3	120	114.6	16	15	3.439	1.24	1	Eligible	0	NA	35	no	460	184	690	1	0	0
44220	2015-2016	89015	28.4	1	127	80	Male	Other Hispanic	0	5	0	1691.528173	1	0	1	0	3.6	0.6	3.4	122	119.3	26	18	3.905	1.01	1	Eligible	0	NA	59	no	115.2222222	69.13333333	691.3333333	0	0	0
27283	2011-2012	69753	30.1	1	92	63	Female	Mexican American	1	1.41	0	2466.157105	1	0	0	0	2.8	0.8	3.7	150	102.4	35	29	4.215	1.16	1	Eligible	0	NA	103	yes	198.2142857	158.5714286	693.75	0	0	0
14237	2009-2010	56224	33.76	2	87	70	Female	Non-Hispanic Black	0	0.94	0	2647.231203	1	0	0	0	2	0.5	1.5	232	108	13	19	4.629	1.73	1	Eligible	1	No - Condition not listed as a multiple cause of death	98	no	174	87	696	0	0	0
35651	2013-2014	80091	31	1	106	65	Male	Mexican American	1	3.09	1	2090.365942	1	1	1	2	1.4	0.6	3.4	123	114.7	96	54	4.06	1.24	1	Eligible	0	NA	64	no	298.7142857	179.2285714	697	0	0	0
1250	2007-2008	42768	43.28	2	62	80	Male	Non-Hispanic White	0	1.92	1	4013.44755	0	2	0	0	1.9	1.1	5.4	142	140.2	18	21	4.965	1.14	1	Eligible	1	No - Condition not listed as a multiple cause of death	35	no	403.5789474	443.9368421	697.0909091	1	2	0
24505	2011-2012	66861	37.5	2	95	21	Male	Non-Hispanic Black	0	1.36	0	2913.145542	0	0	0	0	2.6	0.8	2	279	117.6	38	22	4.06	1.22	1	Eligible	0	NA	91	no	214.6153846	171.6923077	697.5	0	0	0
31239	2013-2014	75506	34	1	109	25	Female	Mexican American	1	0.72	0	6860.933992	0	3	0	1	3.4	0.6	2.5	168	109.4	67	41	3.103	1.11	1	Eligible	0	NA	81	no	123.5294118	74.11764706	700	0	0	0
18744	2009-2010	60848	25.56	2	85	80	Male	Other Race - Including Multi-Racial	1	NA	2	3818.547494	1	NA	1	0	1.6	0.5	2.1	167	101	15	23	5.017	1.32	1	Eligible	1	Yes - Condition listed as a multiple cause of death	30	no	219.1875	109.59375	701.4	0	0	0
20337	2011-2012	62495	28.6	2	93	44	Male	Non-Hispanic White	0	3.61	1	14800.47722	0	NA	0	0	2.4	0.6	2.3	183	99.3	64	41	4.629	1.09	1	Eligible	0	NA	102	no	175.375	105.225	701.5	0	0	0
40131	2015-2016	84741	34.7	2	132	63	Female	Non-Hispanic Black	0	1.09	0	3377.199875	1	0	0	0	2.8	0.7	2.9	170	108.5	25	26	4.577	1.34	1	Eligible	0	NA	44	no	176.0714286	123.25	704.2857143	0	0	0
29930	2013-2014	74154	49.2	1	115	52	Female	Non-Hispanic Black	1	2.43	0	4633.210307	1	1	1	2	1.9	0.6	1.8	235	121.7	13	14	5.793	1.97	1	Eligible	0	NA	72	no	222.6315789	133.5789474	705	0	0	0
10154	2009-2010	52025	30.5	1	89	29	Male	Mexican American	1	1.16	1	2959.920307	0	4	2	1	2.6	0.8	2.7	209	98	57	44	6.155	1.34	1	Eligible	0	NA	116	no	217.0384615	173.6307692	705.375	0	0	0
33603	2013-2014	77965	39.9	1	114	47	Male	Non-Hispanic Black	1	2.58	0	4470.329776	1	2	0	2	1.6	0.9	2.4	265	119	33	26	3.543	1.24	1	Eligible	0	NA	63	no	397.5	357.75	706.6666667	1	2	0
25713	2011-2012	68128	26.1	1	93	58	Male	Non-Hispanic White	0	0.75	0	4521.261713	0	4	2	0	2.1	0.5	2.7	131	110.5	19	38	3.672	1.84	1	Eligible	1	No - Condition not listed as a multiple cause of death	89	no	168.4285714	84.21428571	707.4	0	0	0
39024	2013-2014	83585	37.3	1	113	43	Male	Non-Hispanic White	1	0.87	0	4167.216411	1	4	1	2	1.8	0.8	2.7	210	127.2	40	49	5.043	1.22	1	Eligible	0	NA	74	no	315	252	708.75	0	1	0
35692	2013-2014	80133	28.1	1	104	80	Male	Non-Hispanic Black	1	5	2	1304.705149	1	0	0	0	4.6	0.9	4.2	152	105.8	23	22	3.672	1.53	1	Eligible	1	No - Condition not listed as a multiple cause of death	45	yes	138.7826087	124.9043478	709.3333333	0	0	0
40783	2015-2016	85422	33.6	1	123	75	Female	Non-Hispanic Black	0	NA	1	2537.145581	1	1	1	0	2.3	0.4	1.7	167	120.4	23	13	5.482	1.47	1	Eligible	0	NA	57	no	123.4347826	49.37391304	709.75	0	0	0
35507	2013-2014	79944	41.4	2	114	58	Female	Non-Hispanic Black	1	0.84	0	3982.776006	1	0	0	0	1.1	0.4	1.4	203	116.1	22	23	4.655	1.22	1	Eligible	0	NA	79	no	258.3636364	103.3454545	710.5	0	0	0
42685	2015-2016	87413	34	1	123	41	Male	Non-Hispanic Black	1	4.73	1	3231.180146	1	4	0	1	1.4	0.4	1.5	190	113.7	20	20	3.207	1.09	1	Eligible	0	NA	57	no	203.5714286	81.42857143	712.5	0	0	0
44677	2015-2016	89495	36.3	2	129	49	Female	Non-Hispanic Black	0	0.6	1	2831.782322	1	2	2	1	3	0.5	2.1	170	120.4	14	13	5.043	1.22	1	Eligible	0	NA	54	no	119	59.5	714	0	0	0
31439	2013-2014	75714	23.9	1	105	54	Male	Other Race - Including Multi-Racial	1	5	2	3977.554794	0	2	1	0	1.9	0.5	2.2	163	88.8	33	27	4.655	0.91	1	Eligible	0	NA	63	no	188.7368421	94.36842105	717.2	0	0	0
37550	2013-2014	82056	34.4	1	108	76	Male	Other Hispanic	1	1.54	0	1513.733173	1	1	0	1	2.1	1	4.4	163	118.8	15	23	4.086	1.27	1	Eligible	0	NA	61	no	341.5238095	341.5238095	717.2	0	2	0
30684	2013-2014	74929	30.5	1	111	66	Female	Other Race - Including Multi-Racial	1	3.38	0	2771.01178	1	1	0	0	0.7	0.7	2.3	219	99.2	30	29	4.707	1.68	1	Eligible	1	No - Condition not listed as a multiple cause of death	63	no	719.5714286	503.7	719.5714286	2	2	0
24831	2011-2012	67200	26.7	1	93	30	Male	Non-Hispanic White	0	4.41	2	16938.92239	0	3	1	1	1.8	0.6	2.7	160	94.3	38	28	5.069	1.03	1	Eligible	0	NA	86	no	240	144	720	0	0	0
1030	2007-2008	42542	37.73	1	61	39	Female	Non-Hispanic Black	0	1.63	0	4640.454957	1	3	0	0	3.4	0.6	1.3	333	102.6	21	25	6.672	0.96	1	Eligible	0	NA	151	no	127.3235294	76.39411765	721.5	0	0	0
14871	2009-2010	56877	45.93	2	75	72	Female	Non-Hispanic White	0	0.65	1	3622.80205	1	2	1	0	1.3	0.6	3.7	117	138.7	19	21	6.206	1.19	1	Eligible	1	Yes - Condition listed as a multiple cause of death	79	no	333	199.8	721.5	0	1	0
134	2007-2008	41616	33.37	2	67	67	Female	Non-Hispanic Black	0	1.11	1	2302.09796	1	1	1	0	2.1	0.6	1.6	271	100.2	48	59	4.112	1.22	1	Eligible	0	NA	144	no	206.4761905	123.8857143	722.6666667	0	0	0
36569	2013-2014	81040	34.5	2	106	52	Female	Non-Hispanic White	1	0	1	9329.97221	1	1	2	1	3.9	0.8	3.1	187	120.6	85	80	3.931	1.76	1	Eligible	0	NA	73	no	148.6410256	118.9128205	724.625	0	0	0
36946	2013-2014	81430	34.7	2	109	62	Male	Non-Hispanic White	1	3.81	0	21531.83143	1	3	1	0	1.2	0.5	2.5	145	122	30	26	7.008	1.03	1	Eligible	0	NA	67	no	302.0833333	151.0416667	725	0	0	0
1610	2007-2008	43142	29.89	2	66	48	Male	Mexican American	1	2.26	1	2056.101651	0	1	1	1	1.4	0.6	3.6	121	101.7	30	23	3.75	0.98	1	Eligible	0	NA	146	yes	311.1428571	186.6857143	726	0	1	0
18576	2009-2010	60670	30.77	2	76	27	Male	Non-Hispanic White	1	4.1	1	14926.79688	1	4	1	1	2.1	0.8	3.8	153	101.4	31	24	5.069	1.27	1	Eligible	0	NA	129	no	276.8571429	221.4857143	726.75	0	1	0
31064	2013-2014	75324	35.8	1	104	80	Female	Other Hispanic	0	1.07	0	2258.856275	1	0	0	0	2	0.6	2.8	156	108.4	19	22	5.327	1.32	1	Eligible	0	NA	74	no	218.4	131.04	728	0	0	0
42	2007-2008	41516	36.95	1	61	74	Female	Non-Hispanic White	1	1.68	0	5684.357312	1	1	1	0	1.7	0.6	2.7	162	126.4	50	50	5.586	0.93	1	Eligible	1	No - Condition not listed as a multiple cause of death	126	no	257.2941176	154.3764706	729	0	0	0
48666	2015-2016	93656	37.9	1	127	75	Female	Mexican American	0	3.4	1	1790.877802	1	0	0	0	3	0.7	2.9	176	122	51	41	3.853	1.19	1	Eligible	0	NA	58	no	170.1333333	119.0933333	729.1428571	0	0	0
18446	2009-2010	60537	41.05	2	88	57	Female	Non-Hispanic Black	0	1.02	1	4137.17298	1	2	2	1	2.6	0.4	2.3	127	120.7	39	34	4.448	1.29	1	Eligible	0	NA	109	yes	112.3461538	44.93846154	730.25	0	0	0
30648	2013-2014	74893	31.3	1	104	70	Female	Non-Hispanic White	1	5	2	8523.353128	1	1	0	1	1.2	0.7	2.5	205	112.2	23	22	7.293	1.76	1	Eligible	0	NA	74	no	427.0833333	298.9583333	732.1428571	1	1	0
44558	2015-2016	89370	33.2	2	125	69	Male	Other Race - Including Multi-Racial	1	3.87	2	25493.55217	1	2	1	1	1.3	0.6	2.6	169	118.4	28	29	3.569	1.06	1	Eligible	0	NA	51	yes	338	202.8	732.3333333	0	1	0
13506	2009-2010	55471	32.68	2	83	38	Male	Non-Hispanic White	1	3.28	0	13355.66068	0	4	0	2	1.2	0.6	2.6	169	102	45	20	6.232	1.29	1	Eligible	0	NA	114	no	366.1666667	219.7	732.3333333	0	1	0
16185	2009-2010	58228	37.56	1	83	36	Male	Non-Hispanic Black	1	2.72	1	5650.714244	1	0	0	0	1.8	0.8	3.1	189	113.7	22	20	4.189	0.91	1	Eligible	0	NA	110	no	325.5	260.4	732.375	0	1	0
32590	2013-2014	76915	31.6	2	106	63	Male	Non-Hispanic Black	1	5	0	2062.600361	1	1	1	2	2.2	0.9	4.1	161	121.1	43	39	3.672	1.03	1	Eligible	0	NA	73	no	300.0454545	270.0409091	733.4444444	0	1	0
45155	2015-2016	90000	28.5	2	126	53	Female	Non-Hispanic White	0	0.82	1	8083.799294	1	4	0	2	1.5	0.5	1.7	216	105	46	34	5.534	2.17	1	Eligible	0	NA	56	no	244.8	122.4	734.4	0	0	0
15508	2009-2010	57535	30.19	1	77	62	Male	Non-Hispanic White	0	5	2	8601.529366	0	4	2	0	1.6	0.7	5.2	99	117.3	62	81	5.819	2.56	1	Eligible	1	No - Condition not listed as a multiple cause of death	29	no	321.75	225.225	735.4285714	0	1	0
33124	2013-2014	77475	29.5	1	116	48	Male	Non-Hispanic White	1	5	0	15901.19567	1	4	0	2	2	0.5	2	184	112.5	56	39	8.275	1.27	1	Eligible	0	NA	69	no	184	92	736	0	0	0
3222	2007-2008	44824	37.97	2	72	26	Female	Other Hispanic	1	0.66	1	3586.116993	0	4	2	2	2.2	1	2.2	335	119	28	35	3.672	0.98	1	Eligible	0	NA	137	no	335	335	737	0	2	0
30208	2013-2014	74442	30	2	117	63	Male	Non-Hispanic Black	1	3.69	0	1320.992958	0	1	1	2	1.3	0.5	1.7	217	102.4	41	47	5.767	1.06	1	Eligible	0	NA	70	no	283.7692308	141.8846154	737.8	0	0	0
37215	2013-2014	81704	27	2	114	45	Male	Non-Hispanic Black	1	4.07	2	3710.612644	0	3	0	2	2	0.4	1.8	164	95.2	24	25	7.137	0.93	1	Eligible	0	NA	79	no	147.6	59.04	738	0	0	0
16545	2009-2010	58592	30.52	2	87	71	Male	Non-Hispanic Black	0	2.77	1	2112.695143	1	1	0	0	1.3	0.4	1.7	174	104.1	31	29	4.681	1.29	1	Eligible	1	No - Condition not listed as a multiple cause of death	84	yes	227.5384615	91.01538462	739.5	0	0	0
40242	2015-2016	84859	37.2	1	126	42	Female	Non-Hispanic Black	0	1.94	2	4166.53358	1	0	0	1	1.2	0.4	1.6	185	124.7	13	17	3.439	1.16	1	Eligible	0	NA	50	yes	246.6666667	98.66666667	740	0	0	0
27115	2011-2012	69577	33.1	2	93	52	Male	Non-Hispanic Black	0	1.07	1	3034.511136	1	4	0	2	1	0.6	3	148	111.5	27	23	4.991	1.73	1	Eligible	0	NA	104	no	444	266.4	740	1	1	0
43373	2015-2016	88133	27.7	2	132	34	Male	Non-Hispanic Black	0	1.32	1	4060.188858	1	4	2	0	2.9	0.8	3	198	98.5	24	30	4.991	1.37	1	Eligible	0	NA	44	no	204.8275862	163.862069	742.5	0	0	0
18886	2009-2010	60994	30.55	2	78	60	Male	Non-Hispanic Black	0	NA	0	1881.134022	1	1	0	2	1.9	0.5	2.6	143	101.2	32	33	5.198	1.29	1	Eligible	0	NA	121	no	195.6842105	97.84210526	743.6	0	0	0
17284	2009-2010	59345	29.78	2	78	76	Male	Non-Hispanic White	0	NA	1	1732.573024	1	4	1	0	2.3	0.7	3.3	158	115.6	16	21	6.517	1.45	1	Eligible	1	No - Condition not listed as a multiple cause of death	107	no	226.6956522	158.6869565	744.8571429	0	0	0
22486	2011-2012	64746	30.2	2	99	29	Male	Non-Hispanic Black	0	4.34	2	3038.796588	0	4	2	2	2.4	0.6	3.7	121	102.3	29	23	3.853	1.11	1	Eligible	0	NA	98	no	186.5416667	111.925	746.1666667	0	0	0
15738	2009-2010	57772	28.67	1	88	65	Female	Mexican American	0	0.74	0	949.6642102	1	2	0	0	2	0.7	3.9	134	100.2	26	23	5.017	1.22	1	Eligible	0	NA	112	yes	261.3	182.91	746.5714286	0	0	0
21774	2011-2012	64000	31.8	2	90	31	Male	Non-Hispanic Black	0	NA	1	3352.11571	1	2	0	2	1.9	0.4	1.7	176	109.2	21	28	4.655	1.22	1	Eligible	0	NA	89	no	157.4736842	62.98947368	748	0	0	0
19082	2009-2010	61196	47.49	2	81	41	Male	Non-Hispanic White	0	NA	1	15791.5348	0	4	0	2	2.2	0.9	2.6	259	149.9	31	29	3.776	1.03	1	Eligible	0	NA	127	no	306.0909091	275.4818182	748.2222222	0	1	0
40732	2015-2016	85369	33.7	1	130	31	Male	Non-Hispanic White	1	2.81	2	19180.49814	0	2	0	2	1.9	0.5	2.5	150	105.4	30	25	4.862	1.4	1	Eligible	0	NA	53	no	197.3684211	98.68421053	750	0	0	0
9350	2007-2008	51197	26.55	2	72	58	Male	Mexican American	1	5	2	2392.191071	1	4	0	0	1.2	0.6	3.1	146	100.2	40	47	4.784	2.28	1	Eligible	1	Yes - Condition listed as a multiple cause of death	53	no	377.1666667	226.3	754.3333333	1	1	0
2647	2007-2008	44223	35.33	1	65	57	Male	Mexican American	1	0.8	0	1675.559987	1	2	1	0	1.8	0.8	3.9	155	119.6	81	38	5.25	0.96	1	Eligible	0	NA	149	no	335.8333333	268.6666667	755.625	0	1	0
24103	2011-2012	66436	35.3	1	100	74	Female	Other Race - Including Multi-Racial	1	1.18	1	3139.27789	1	0	1	0	2.4	0.4	1.8	168	110.1	26	26	3.827	1.01	1	Eligible	0	NA	102	no	126	50.4	756	0	0	0
10279	2009-2010	52153	32.6	1	80	38	Female	Non-Hispanic Black	0	0.91	1	3454.205401	1	4	2	0	2.4	0.4	1.6	189	90	20	16	6.594	1.5	1	Eligible	0	NA	121	no	126	50.4	756	0	0	0
34524	2013-2014	78916	34.7	1	115	60	Female	Non-Hispanic Black	1	4.19	0	2990.23805	1	2	0	0	1.3	0.3	1.2	189	111.2	15	20	4.344	1.71	1	Eligible	0	NA	72	no	174.4615385	52.33846154	756	0	0	0
34349	2013-2014	78736	50.9	2	107	41	Male	Non-Hispanic White	1	4.19	0	14332.15193	0	2	2	2	2.4	0.6	2.4	189	152.4	69	49	6.62	1.03	1	Eligible	0	NA	73	no	189	113.4	756	0	0	0
36492	2013-2014	80960	33.2	1	116	71	Male	Non-Hispanic White	1	1.06	0	2465.018827	1	1	1	0	2.4	0.7	2.5	212	111.8	57	33	4.112	1.11	1	Eligible	0	NA	68	no	220.8333333	154.5833333	757.1428571	0	0	0
31559	2013-2014	75838	26.2	1	104	80	Male	Non-Hispanic White	1	5	1	5145.689667	0	2	0	0	1.7	0.8	4.3	141	94.2	63	44	3.388	1.24	1	Eligible	1	No - Condition not listed as a multiple cause of death	28	yes	356.6470588	285.3176471	757.875	0	1	0
16419	2009-2010	58465	36.49	1	79	49	Male	Non-Hispanic Black	1	3.68	2	3195.296663	1	NA	0	1	1.7	0.4	1.9	160	116.2	31	32	6.646	1.34	1	Eligible	0	NA	124	no	178.8235294	71.52941176	760	0	0	0
52423	2017-2018	97630	29.1	2	139	78	Female	Non-Hispanic White	1	2.43	0	7038.7531	1	NA	0	1	1.9	0.7	3.5	152	115.3	13	16	3.776	1.29	1	Eligible	0	NA	31	no	280	196	760	0	1	0
50699	2017-2018	95803	31.1	2	141	38	Male	Non-Hispanic White	1	5	0	17049.84413	1	4	0	0	1.4	0.7	3.5	152	102.8	19	20	6.62	1.06	1	Eligible	0	NA	34	no	380	266	760	1	1	0
55798	2017-2018	101226	29.7	2	148	44	Male	Other Race - Including Multi-Racial	1	1.15	1	2414.045022	1	0	2	1	2.2	0.7	4.1	130	100	28	17	5.715	0.93	1	Eligible	0	NA	25	no	242.2727273	169.5909091	761.4285714	0	0	0
55139	2017-2018	100516	38.5	1	145	61	Male	Other Hispanic	1	1.79	0	2058.754187	1	2	1	2	2.2	0.5	1.6	238	118.5	20	20	4.888	1.32	1	Eligible	0	NA	25	no	173.0909091	86.54545455	761.6	0	0	0
24124	2011-2012	66457	40.5	1	90	70	Male	Other Hispanic	1	0.79	1	2921.731492	1	1	0	0	2.8	0.9	3.3	208	125.6	16	17	4.526	1.11	1	Eligible	0	NA	97	no	245.1428571	220.6285714	762.6666667	0	1	0
16566	2009-2010	58613	36.44	2	76	45	Male	Non-Hispanic White	1	3.63	0	14272.57203	1	4	0	1	1.4	0.6	2.6	176	118.6	37	30	6	1.24	1	Eligible	0	NA	129	no	326.8571429	196.1142857	762.6666667	0	1	0
43262	2015-2016	88020	37.1	2	124	70	Male	Non-Hispanic White	1	5	2	14870.95093	1	3	0	0	1.3	0.6	2.3	199	132	31	31	5.198	2.04	1	Eligible	0	NA	42	no	352.0769231	211.2461538	762.8333333	0	1	0
22808	2011-2012	65085	29.6	2	93	51	Male	Non-Hispanic Black	1	0.69	1	3158.467196	0	0	0	0	2.2	0.5	1.8	212	101.6	30	30	5.043	1.03	1	Eligible	0	NA	103	no	173.4545455	86.72727273	763.2	0	0	0
3846	2007-2008	45462	27.55	2	59	69	Male	Non-Hispanic White	1	0.89	1	3260.413887	1	1	1	0	2.1	0.8	3.8	161	107.5	14	16	3.103	0.7	1	Eligible	1	No - Condition not listed as a multiple cause of death	92	no	291.3333333	233.0666667	764.75	0	1	0
2240	2007-2008	43801	29.81	2	63	72	Male	Non-Hispanic White	0	3.85	0	4931.460134	0	2	1	1	1.9	0.6	3	153	106.9	28	30	5.198	1.06	1	Eligible	1	No - Condition not listed as a multiple cause of death	74	no	241.5789474	144.9473684	765	0	0	0
42410	2015-2016	87114	28.6	1	128	60	Male	Mexican American	1	1.88	1	1682.902408	1	1	0	0	1.7	0.6	2.8	164	98.2	32	25	5.896	1.68	1	Eligible	0	NA	48	no	270.1176471	162.0705882	765.3333333	0	0	0
43207	2015-2016	87962	30.9	1	126	61	Male	Other Race - Including Multi-Racial	1	3.77	0	4687.11246	1	1	1	1	1.2	0.7	3.8	141	109.2	22	22	3.284	1.24	1	Eligible	0	NA	50	no	446.5	312.55	765.4285714	1	1	0
55449	2017-2018	100853	32.1	2	136	80	Male	Mexican American	1	3.37	2	4424.625502	1	2	0	1	0.7	0.4	2.4	128	120.2	46	54	6.206	2.04	1	Eligible	0	NA	30	no	438.8571429	175.5428571	768	1	0	0
32438	2013-2014	76754	29	1	112	76	Male	Non-Hispanic Black	1	5	0	2449.460046	1	2	0	1	1.2	0.5	2.1	183	107.5	26	31	5.948	1.09	1	Eligible	0	NA	75	no	320.25	160.125	768.6	0	0	0
18218	2009-2010	60300	33.62	2	81	51	Male	Non-Hispanic White	1	3.51	1	16504.56644	1	2	2	2	2.6	1	4.2	183	117.9	55	30	3.672	0.67	1	Eligible	0	NA	126	yes	295.6153846	295.6153846	768.6	0	1	0
20550	2011-2012	62718	26.8	1	96	63	Male	Non-Hispanic Black	0	2.51	0	1014.320269	0	2	1	0	1.3	0.4	1.9	162	100.6	27	25	5.043	1.19	1	Eligible	0	NA	99	no	236.7692308	94.70769231	769.5	0	0	0
34626	2013-2014	79022	31.2	2	111	44	Male	Non-Hispanic Black	1	0.07	1	4277.918623	1	2	1	2	1.1	0.8	2.6	237	98.4	35	28	5.508	1.19	1	Eligible	0	NA	66	no	560.1818182	448.1454545	770.25	1	2	0
25755	2011-2012	68171	40.5	1	102	58	Female	Mexican American	0	0.33	0	4915.079681	1	NA	0	0	2.9	0.5	2.7	143	115	37	29	2.353	0.91	1	Eligible	0	NA	87	no	133.137931	66.56896552	772.2	0	0	0
44094	2015-2016	88885	36.6	1	119	54	Male	Other Hispanic	1	NA	1	4071.556561	1	2	1	0	1.7	0.4	2.6	119	113.6	22	17	4.474	1.19	1	Eligible	0	NA	57	no	182	72.8	773.5	0	0	0
4416	2007-2008	46057	28.87	2	68	37	Male	Non-Hispanic Black	1	2.79	1	3743.313947	0	4	2	2	1.9	0.5	1.8	215	94.3	34	30	5.637	0.91	1	Eligible	0	NA	154	no	203.6842105	101.8421053	774	0	0	0
6410	2007-2008	48140	27.16	2	69	69	Female	Mexican American	0	0.98	1	969.1357985	1	2	0	1	1.7	1.4	4	271	88.2	64	53	6.465	0.7	1	Eligible	1	No - Condition not listed as a multiple cause of death	66	yes	637.6470588	892.7058824	774.2857143	2	2	0
48374	2015-2016	93353	40.5	1	129	61	Female	Other Hispanic	1	NA	2	1225.595799	1	0	0	1	1.3	0.3	2.3	101	136.4	37	56	4.913	1.94	1	Eligible	0	NA	37	no	178.6923077	53.60769231	774.3333333	0	0	0
53456	2017-2018	98725	27.3	2	148	68	Male	Other Race - Including Multi-Racial	1	NA	0	1086.196031	0	2	0	0	3	0.6	2.8	166	103.6	53	31	5.637	1.29	1	Eligible	0	NA	25	no	154.9333333	92.96	774.6666667	0	0	0
17085	2009-2010	59141	27.45	2	86	65	Male	Mexican American	1	NA	0	1137.644343	1	2	2	0	2.1	0.6	2.8	166	104.6	23	29	5.586	1.53	1	Eligible	0	NA	115	NA	221.3333333	132.8	774.6666667	0	0	0
41962	2015-2016	86650	31.1	1	124	78	Female	Non-Hispanic Black	0	0.61	1	2867.582839	1	NA	0	0	1.5	0.6	3.5	133	102.2	21	30	5.922	2.02	1	Eligible	0	NA	45	no	310.3333333	186.2	775.8333333	0	1	0
8470	2007-2008	50278	30.63	1	68	63	Female	Non-Hispanic Black	1	2.19	0	1983.305249	1	2	1	2	1.4	0.4	1.6	194	103.4	20	18	5.301	1.53	1	Eligible	0	NA	137	no	221.7142857	88.68571429	776	0	0	0
32640	2013-2014	76968	39.2	2	109	34	Male	Mexican American	1	0.84	1	10860.35916	0	4	0	1	2.2	0.7	3.4	160	118.9	90	48	4.577	1.34	1	Eligible	0	NA	67	no	247.2727273	173.0909091	777.1428571	0	0	0
31113	2013-2014	75375	44.4	1	104	52	Male	Non-Hispanic White	1	1.06	1	4190.008412	1	2	0	2	1.8	0.8	4.1	152	140.7	54	33	4.603	1.09	1	Eligible	0	NA	74	no	346.2222222	276.9777778	779	0	1	0
35525	2013-2014	79963	36.6	1	104	25	Male	Non-Hispanic Black	0	4.1	1	3495.249368	0	2	0	0	2.2	0.8	3	208	107.8	18	18	3.414	1.66	1	Eligible	0	NA	73	no	283.6363636	226.9090909	780	0	1	0
8768	2007-2008	50593	39.43	1	61	52	Male	Non-Hispanic White	1	0.82	1	4166.420023	1	1	2	2	1.7	1	3.9	200	131	19	24	5.069	0.98	1	Eligible	0	NA	151	no	458.8235294	458.8235294	780	1	2	0
42016	2015-2016	86706	31.7	2	127	79	Female	Non-Hispanic White	0	1.31	1	9851.658928	1	2	0	1	2.7	1	4.2	186	112.1	27	36	5.25	1.97	1	Eligible	0	NA	45	no	289.3333333	289.3333333	781.2	0	1	0
25658	2011-2012	68073	26.6	1	94	58	Male	Non-Hispanic Black	1	1.34	0	4395.987054	1	1	2	0	2	0.7	3.8	144	94.3	25	27	2.819	0.57	1	Eligible	1	No - Condition not listed as a multiple cause of death	75	no	273.6	191.52	781.7142857	0	1	0
31082	2013-2014	75343	31.7	2	109	80	Male	Non-Hispanic White	1	1.34	1	6602.656374	0	1	1	0	1.9	0.5	2.3	170	108.8	10	18	3.879	0.93	1	Eligible	1	No - Condition not listed as a multiple cause of death	40	yes	205.7894737	102.8947368	782	0	0	0
31089	2013-2014	75350	31.5	2	104	80	Female	Non-Hispanic White	0	1.89	1	2560.960056	1	2	1	0	0.8	0.6	3.4	138	118	24	36	4.629	2.35	1	Eligible	1	No - Condition not listed as a multiple cause of death	54	yes	586.5	351.9	782	2	2	0
42518	2015-2016	87228	38.4	2	132	62	Male	Non-Hispanic White	1	3.99	1	19378.35558	1	2	0	1	2.1	1	4.1	191	131.3	32	29	4.603	1.4	1	Eligible	0	NA	43	no	372.9047619	372.9047619	783.1	1	2	0
22914	2011-2012	65195	39.4	2	99	43	Male	Non-Hispanic Black	1	4.9	0	2198.321776	1	2	0	2	1.9	0.5	2	196	125.1	25	23	4.939	1.42	1	Eligible	0	NA	96	no	206.3157895	103.1578947	784	0	0	0
3324	2007-2008	44930	36.12	1	66	36	Male	Mexican American	0	0.46	0	5701.534883	0	1	0	0	1.6	0.5	2.5	157	117.5	32	26	3.646	0.75	1	Eligible	0	NA	141	no	245.3125	122.65625	785	0	0	0
206	2007-2008	41690	30.95	2	65	52	Male	Mexican American	1	5	2	3138.729829	1	1	1	0	2.5	0.6	1.8	262	106.4	59	45	4.5	0.96	1	Eligible	0	NA	135	no	188.64	113.184	786	0	0	0
33924	2013-2014	78296	29.3	1	107	59	Male	Other Hispanic	0	5	2	4738.138852	1	4	1	1	0.7	0.6	3.6	131	110.2	36	64	5.431	1.86	1	Eligible	0	NA	61	no	673.7142857	404.2285714	786	2	2	0
18014	2009-2010	60094	31.05	1	87	78	Female	Non-Hispanic White	1	1.37	1	4135.083183	1	0	0	1	1.6	0.8	2.9	217	98.5	11	16	4.551	0.7	1	Eligible	1	No - Condition not listed as a multiple cause of death	78	yes	393.3125	314.65	786.625	1	2	0
38058	2013-2014	82582	31.9	1	112	71	Male	Non-Hispanic Black	1	0.84	0	2438.756256	1	1	1	0	1.8	0.7	3.6	153	112.2	16	19	5.896	1.14	1	Eligible	0	NA	76	no	306	214.2	786.8571429	0	1	0
12767	2009-2010	54711	26.8	1	85	41	Male	Mexican American	0	5	1	3139.101511	0	4	0	2	1.8	0.5	3.1	127	96.1	74	34	4.086	1.6	1	Eligible	0	NA	110	no	218.7222222	109.3611111	787.4	0	0	0
28344	2011-2012	70860	35.8	1	96	44	Female	Non-Hispanic Black	1	1.69	1	3287.58202	0	NA	0	1	1.6	0.4	2.1	150	114.3	17	19	5.637	1.22	1	Eligible	0	NA	86	no	196.875	78.75	787.5	0	0	0
38125	2013-2014	82651	39.4	2	114	78	Male	Non-Hispanic Black	1	0.75	0	1845.875997	1	2	1	0	1.7	0.8	3.8	166	129.7	15	18	3.646	1.27	1	Eligible	0	NA	81	yes	371.0588235	296.8470588	788.5	1	1	0
35948	2013-2014	80396	29.6	1	118	31	Male	Non-Hispanic Black	0	5	0	3034.281488	0	4	0	0	2.8	0.7	2.4	230	95.7	17	19	4.629	1.29	1	Eligible	0	NA	82	no	197.1428571	138	788.5714286	0	0	0
36726	2013-2014	81204	42.3	1	104	65	Female	Non-Hispanic Black	1	NA	1	2201.213545	0	4	1	0	2.6	0.5	1.6	247	118.5	28	36	5.379	1.19	1	Eligible	0	NA	74	no	152	76	790.4	0	0	0
43245	2015-2016	88002	39.2	2	127	67	Male	Non-Hispanic White	1	5	2	33537.77707	0	2	1	0	1.6	0.5	2.3	172	130.9	20	21	4.163	1.94	1	Eligible	0	NA	45	no	247.25	123.625	791.2	0	0	0
47501	2015-2016	92435	36.7	1	127	65	Male	Other Hispanic	1	0.57	1	1540.612931	0	3	1	2	1.2	0.6	3.9	122	122.4	26	23	3.517	1.11	1	Eligible	0	NA	60	yes	396.5	237.9	793	1	1	0
39534	2015-2016	84119	27.2	2	122	52	Male	Other Race - Including Multi-Racial	1	NA	1	4255.149192	1	2	0	0	1.1	0.6	3.2	149	98.6	69	50	6.051	1.11	1	Eligible	0	NA	56	no	433.4545455	260.0727273	794.6666667	1	1	0
37782	2013-2014	82298	30.7	2	106	44	Male	Non-Hispanic Black	1	0.17	1	3868.404107	0	NA	2	0	1.1	0.4	2	159	100.4	23	26	4.396	1.37	1	Eligible	0	NA	73	no	289.0909091	115.6363636	795	0	0	0
15704	2009-2010	57738	35.81	2	79	29	Female	Non-Hispanic White	1	5	2	14131.73002	0	2	0	1	1.8	0.8	3	212	111.3	22	26	4.293	1.16	1	Eligible	0	NA	119	no	353.3333333	282.6666667	795	0	1	0
14577	2009-2010	56574	27.32	1	80	61	Female	Non-Hispanic White	0	2.77	0	9189.85693	0	4	1	0	2.8	0.6	2.5	191	98	25	26	8.482	1.19	1	Eligible	0	NA	122	no	170.5357143	102.3214286	795.8333333	0	0	0
54224	2017-2018	99538	30.2	1	142	66	Male	Non-Hispanic White	1	5	1	30407.29023	0	2	0	2	1.9	0.6	2.6	184	107.5	23	27	4.5	0.83	1	Eligible	0	NA	26	no	251.7894737	151.0736842	797.3333333	0	0	0
12645	2009-2010	54586	29.01	1	79	37	Male	Non-Hispanic Black	1	2.91	0	3933.86112	0	2	0	0	3.2	0.6	1.9	252	98.1	66	39	5.844	1.27	1	Eligible	0	NA	123	no	149.625	89.775	798	0	0	0
28826	2011-2012	71372	32.5	3	92	37	Male	Mexican American	1	0.51	0	8525.675049	1	4	0	2	3.3	0.9	4.2	171	115.9	47	34	4.215	1.34	1	Eligible	0	NA	101	no	217.6363636	195.8727273	798	0	1	0
28026	2011-2012	70529	27.8	1	98	49	Male	Non-Hispanic White	1	0.73	1	6283.754217	1	2	1	0	3	0.7	4.3	130	100	66	50	4.241	0.62	1	Eligible	0	NA	94	yes	186.3333333	130.4333333	798.5714286	0	0	0
1789	2007-2008	43330	39.45	2	59	72	Female	Non-Hispanic White	1	1.14	0	4493.52167	1	0	1	0	1.4	0.3	1.7	141	125.9	45	52	4.655	1.34	1	Eligible	1	No - Condition not listed as a multiple cause of death	106	no	171.2142857	51.36428571	799	0	0	0
12082	2009-2010	54001	40.02	2	78	60	Female	Non-Hispanic Black	1	1.81	0	3060.652404	1	2	1	0	1.2	0.2	1.3	123	106.9	23	30	4.215	1.68	1	Eligible	0	NA	122	no	133.25	26.65	799.5	0	0	0
7524	2007-2008	49299	29.18	2	61	51	Male	Non-Hispanic Black	1	1.98	0	5387.122758	0	1	2	2	1.9	0.4	2	160	105.5	19	20	4.784	1.11	1	Eligible	0	NA	137	no	168.4210526	67.36842105	800	0	0	0
51058	2017-2018	96186	40	2	143	45	Male	Non-Hispanic Black	1	3.4	2	5793.153685	0	NA	0	2	1.7	0.6	2.7	178	134.7	18	21	4.267	1.16	1	Eligible	0	NA	33	no	282.7058824	169.6235294	801	0	0	0
6840	2007-2008	48594	31.71	2	65	68	Female	Mexican American	1	1.29	0	1537.41387	1	3	2	0	2.2	0.7	5.5	102	107.2	22	24	4.112	1.32	1	Eligible	1	No - Condition not listed as a multiple cause of death	32	yes	255	178.5	801.4285714	0	0	0
29169	2011-2012	71724	26.8	2	102	54	Male	Other Hispanic	0	1.29	1	6541.637001	1	4	1	0	1.5	0.5	2.1	191	97	28	27	4.06	1.03	1	Eligible	0	NA	98	yes	267.4	133.7	802.2	0	0	0
26328	2011-2012	68762	24.4	1	102	34	Female	Non-Hispanic White	0	4.05	0	10500.93799	0	NA	2	0	2.9	0.9	4	181	80.3	78	110	5.948	2.46	1	Eligible	0	NA	84	no	249.6551724	224.6896552	804.4444444	0	1	0
17858	2009-2010	59931	31.6	1	77	78	Female	Non-Hispanic White	0	1.33	1	5707.567463	1	2	1	1	1.4	0.5	2.7	149	109.1	48	54	4.189	1.47	1	Eligible	0	NA	123	no	287.3571429	143.6785714	804.6	0	0	0
19811	2009-2010	61951	33.24	2	78	80	Female	Other Hispanic	0	0.91	0	2087.781362	1	0	1	0	1.8	0.4	2	161	106.5	14	20	5.974	1.86	1	Eligible	1	No - Condition not listed as a multiple cause of death	65	no	178.8888889	71.55555556	805	0	0	0
12737	2009-2010	54680	29.07	2	86	35	Male	Mexican American	1	0.68	0	4373.860977	0	4	2	0	1.6	0.4	2.3	140	104.4	65	36	4.836	1.14	1	Eligible	0	NA	117	no	201.25	80.5	805	0	0	0
51832	2017-2018	97013	32.8	1	148	50	Male	Mexican American	1	0.1	1	4453.227729	1	NA	2	0	1.5	0.5	3.8	106	106.2	25	51	6.594	1.89	1	Eligible	0	NA	27	no	268.5333333	134.2666667	805.6	0	0	0
3259	2007-2008	44862	32.4	2	59	70	Male	Non-Hispanic White	1	5	0	5158.423577	1	4	1	2	0.9	0.6	2.9	167	106.4	24	25	3.595	0.8	1	Eligible	0	NA	138	yes	538.1111111	322.8666667	807.1666667	1	2	0
43443	2015-2016	88208	29.4	2	119	71	Male	Other Hispanic	0	4.21	2	1159.291181	1	2	1	0	1.2	0.7	3.9	145	104.6	20	25	4.836	1.22	1	Eligible	0	NA	38	no	471.25	329.875	807.8571429	1	2	0
43970	2015-2016	88758	37.2	1	132	63	Female	Non-Hispanic Black	0	0.97	1	4030.576918	1	1	0	0	2	0.6	1.6	303	111.6	12	17	5.25	2.25	1	Eligible	0	NA	43	no	242.4	145.44	808	0	0	0
20380	2011-2012	62539	31.9	2	101	60	Male	Non-Hispanic Black	0	0.92	1	1869.788409	1	4	2	0	1.5	0.7	2.6	218	103.3	24	29	3.439	1.68	1	Eligible	0	NA	109	yes	377.8666667	264.5066667	809.7142857	1	1	0
39719	2015-2016	84315	33.4	2	127	60	Male	Other Hispanic	1	5	0	1869.515434	0	2	1	0	1.3	0.3	1.5	162	113.1	35	22	4.655	1.01	1	Eligible	0	NA	46	yes	186.9230769	56.07692308	810	0	0	0
25933	2011-2012	68354	25.5	3	91	45	Male	Other Race - Including Multi-Racial	1	0.69	0	2470.985687	0	0	0	0	2.8	0.7	2.7	210	94.8	44	26	6.103	0.8	1	Eligible	0	NA	93	no	202.5	141.75	810	0	0	0
44382	2015-2016	89184	34.1	1	124	66	Male	Other Hispanic	1	1.26	2	1400.55721	1	1	0	2	2.1	0.7	3	189	116.8	27	26	4.241	1.4	1	Eligible	0	NA	45	no	270	189	810	0	1	0
43435	2015-2016	88200	42.6	2	133	28	Male	Non-Hispanic Black	1	1.1	0	3783.425039	0	4	2	1	2.2	0.6	2.2	221	129.8	50	33	3.905	0.83	1	Eligible	0	NA	47	no	221	132.6	810.3333333	0	0	0
31687	2013-2014	75970	29.5	1	109	30	Male	Non-Hispanic White	1	0.93	1	3166.158883	0	4	2	2	2.2	0.9	4.1	178	101.1	47	38	6.543	1.86	1	Eligible	0	NA	82	no	331.7272727	298.5545455	810.8888889	0	1	0
48623	2015-2016	93611	42.5	1	130	70	Female	Non-Hispanic White	1	1.29	1	8319.798035	1	1	0	0	1.9	0.8	3.9	167	124.5	16	20	4.396	1.27	1	Eligible	0	NA	55	no	342.7894737	274.2315789	814.125	0	1	0
20747	2011-2012	62927	30.8	2	91	63	Male	Non-Hispanic White	1	5	0	23655.55659	1	0	0	2	1.3	0.6	3.4	144	109	23	20	3.982	1.11	1	Eligible	0	NA	105	no	376.6153846	225.9692308	816	1	1	0
40718	2015-2016	85354	40.2	1	127	45	Female	Non-Hispanic Black	1	3.71	1	2746.834143	0	3	1	1	1.6	0.4	2.7	121	127.8	27	24	5.353	1.68	1	Eligible	0	NA	60	no	204.1875	81.675	816.75	0	0	0
23577	2011-2012	65889	33.9	1	103	30	Male	Other Hispanic	0	1.57	0	6248.074388	0	4	0	1	3	0.7	3.2	179	103.4	36	35	3.62	1.03	1	Eligible	0	NA	106	no	190.9333333	133.6533333	818.2857143	0	0	0
13322	2009-2010	55282	28.31	2	87	56	Male	Mexican American	1	NA	1	2150.567051	1	1	1	0	1.7	0.5	3.1	132	102.5	58	129	7.189	0.72	1	Eligible	0	NA	118	yes	240.7058824	120.3529412	818.4	0	0	0
22482	2011-2012	64742	38	2	100	56	Male	Non-Hispanic Black	0	1.74	1	2736.530101	0	2	0	0	1.7	0.5	2.3	178	116.8	26	39	4.008	0.98	1	Eligible	0	NA	99	no	240.8235294	120.4117647	818.8	0	0	0
46453	2015-2016	91343	34.9	1	123	63	Male	Non-Hispanic Black	0	2.99	1	1708.373444	1	2	1	0	2.4	0.9	3.9	189	121.5	45	46	3.724	1.24	1	Eligible	1	No - Condition not listed as a multiple cause of death	30	no	307.125	276.4125	819	0	1	0
12047	2009-2010	53965	30.77	2	87	31	Male	Mexican American	1	4.94	0	4933.193406	0	2	0	0	2.1	0.5	1.7	241	103.4	38	26	5.819	1.4	1	Eligible	0	NA	114	no	195.0952381	97.54761905	819.4	0	0	0
33379	2013-2014	77736	27.9	1	115	58	Male	Non-Hispanic Black	1	2.06	1	4332.917052	1	2	2	1	1.3	0.7	2.4	239	104.7	17	15	5.637	1.71	1	Eligible	0	NA	70	no	441.2307692	308.8615385	819.4285714	1	1	0
16276	2009-2010	58319	25.43	2	77	42	Male	Non-Hispanic White	1	5	1	15426.14483	0	4	0	1	1.6	0.4	2.4	137	93.3	35	28	6.749	1.09	1	Eligible	0	NA	116	no	205.5	82.2	822	0	0	0
54521	2017-2018	99854	39.4	2	139	69	Female	Non-Hispanic White	1	1.52	1	5412.749351	1	NA	0	1	2	0.6	3.6	137	135	10	18	3.077	1.24	1	Eligible	0	NA	30	yes	246.6	147.96	822	0	0	0
35768	2013-2014	80212	33.3	2	107	56	Female	Non-Hispanic White	1	5	2	22791.46268	0	0	0	0	1.7	0.6	2.6	190	95.5	26	27	5.12	2.33	1	Eligible	0	NA	73	no	290.5882353	174.3529412	823.3333333	0	0	0
36693	2013-2014	81169	33.5	1	112	34	Male	Non-Hispanic White	1	1.11	1	2558.343672	1	2	1	1	2.2	0.8	3.9	169	113.2	20	24	4.008	1.22	1	Eligible	0	NA	74	no	299.5909091	239.6727273	823.875	0	1	0
13023	2009-2010	54977	29.68	1	79	24	Male	Non-Hispanic White	1	3.05	2	4865.613627	0	4	0	0	1.9	0.8	3.2	206	101.1	29	22	4.913	1.19	1	Eligible	0	NA	123	no	346.9473684	277.5578947	824	0	1	0
20630	2011-2012	62804	30.8	2	95	69	Male	Non-Hispanic White	1	5	2	16475.91482	1	2	0	2	2.1	0.9	3.5	212	107.8	28	26	3.439	1.29	1	Eligible	0	NA	91	no	353.3333333	318	824.4444444	0	2	0
46545	2015-2016	91442	35.6	1	131	47	Male	Non-Hispanic White	1	5	1	16944.20638	1	2	0	1	1.1	0.9	3.5	212	109.9	40	26	4.707	1.27	1	Eligible	0	NA	49	no	674.5454545	607.0909091	824.4444444	2	2	0
53718	2017-2018	98998	38	2	144	51	Female	Non-Hispanic Black	1	1.58	0	2985.66907	0	2	0	0	2.1	0.4	2.2	150	103.3	8	15	4.732	1.11	1	Eligible	0	NA	28	no	157.1428571	62.85714286	825	0	0	0
46604	2015-2016	91502	30.8	2	123	36	Male	Other Hispanic	1	2.06	1	6812.5055	0	2	1	2	1.9	0.7	3.2	181	99.6	32	24	5.224	0.93	1	Eligible	0	NA	37	no	304.8421053	213.3894737	827.4285714	0	1	0
44959	2015-2016	89795	37.4	1	131	22	Female	Non-Hispanic White	0	NA	1	8884.381073	0	0	0	0	2.2	0.5	2.3	180	126.3	14	18	5.12	1.86	1	Eligible	0	NA	49	no	188.1818182	94.09090909	828	0	0	0
7783	2007-2008	49571	28	2	68	65	Male	Other Hispanic	1	1.23	2	1034.041979	0	2	1	0	2.5	0.7	2.8	207	101.8	49	34	5.25	0.93	1	Eligible	0	NA	153	no	231.84	162.288	828	0	0	0
18354	2009-2010	60444	22.15	1	82	80	Female	Mexican American	0	3	0	2080.435026	1	0	0	0	1.8	0.9	6.6	113	84.3	63	55	4.888	1.63	1	Eligible	1	No - Condition not listed as a multiple cause of death	61	no	414.3333333	372.9	828.6666667	1	2	0
30212	2013-2014	74446	34	2	109	64	Female	Non-Hispanic White	0	1.1	2	5826.620328	1	3	1	1	3.4	0.8	3	221	110	56	42	4.293	1.29	1	Eligible	0	NA	67	no	195	156	828.75	0	0	0
45058	2015-2016	89902	29.8	2	125	73	Male	Non-Hispanic White	1	1.24	0	2507.723352	0	2	1	0	2.4	0.9	4.1	182	109.4	27	31	5.508	0.93	1	Eligible	0	NA	50	yes	310.9166667	279.825	829.1111111	0	1	0
44479	2015-2016	89288	38	2	126	52	Female	Non-Hispanic Black	0	2.31	1	3582.861894	1	4	2	2	3.7	0.8	2.8	237	122.6	19	24	6.62	2.02	1	Eligible	0	NA	55	no	179.3513514	143.4810811	829.5	0	0	0
46776	2015-2016	91681	32	1	125	66	Male	Non-Hispanic Black	1	0.31	0	2103.202156	1	1	2	0	1.6	0.4	2.2	151	113.5	65	68	3.905	1.81	1	Eligible	1	No - Condition not listed as a multiple cause of death	33	no	207.625	83.05	830.5	0	0	0
32084	2013-2014	76385	28	2	104	57	Male	Other Race - Including Multi-Racial	0	NA	0	2524.522196	0	4	0	2	1.7	0.5	2.2	189	93.8	88	49	4.758	1.32	1	Eligible	0	NA	72	no	244.5882353	122.2941176	831.6	0	0	0
14292	2009-2010	56280	31.09	1	77	71	Female	Non-Hispanic White	1	2.47	1	6058.771383	0	2	1	0	1.9	0.7	2.6	224	104.7	18	21	6.181	1.89	1	Eligible	0	NA	123	no	306.5263158	214.5684211	832	0	1	0
34060	2013-2014	78435	31.2	1	104	67	Male	Non-Hispanic Black	1	4.25	1	1479.532948	0	1	1	0	1.7	0.7	3.1	188	109.2	18	21	5.922	1.68	1	Eligible	0	NA	74	no	342.8235294	239.9764706	832.5714286	0	1	0
1444	2007-2008	42969	32.16	1	69	34	Male	Non-Hispanic White	1	0.5	2	4203.811222	0	1	0	0	2	0.6	2.5	200	112.7	31	24	4.551	0.91	1	Eligible	0	NA	138	no	250	150	833.3333333	0	0	0
53026	2017-2018	98271	28.8	2	138	50	Male	Other Race - Including Multi-Racial	1	5	2	2265.990655	0	2	0	0	2.6	0.6	2.3	218	100	21	17	4.344	0.85	1	Eligible	0	NA	33	no	192.8461538	115.7076923	835.6666667	0	0	0
19392	2009-2010	61520	31.17	2	78	20	Male	Non-Hispanic White	0	1.22	1	6037.209682	0	4	0	2	2.1	0.7	3.9	150	106.4	54	29	5.948	1.14	1	Eligible	0	NA	122	no	278.5714286	195	835.7142857	0	1	0
15472	2009-2010	57498	32.22	2	78	31	Female	Non-Hispanic Black	1	1.47	0	6014.086302	0	0	0	1	2.5	0.5	2	209	104.1	44	37	5.379	1.27	1	Eligible	0	NA	121	no	167.2	83.6	836	0	0	0
38182	2013-2014	82712	53	2	115	56	Female	Non-Hispanic White	0	5	0	15766.48945	1	1	0	0	3.6	0.9	3.8	198	146.7	23	23	4.112	1.11	1	Eligible	0	NA	69	no	209	188.1	836	0	1	0
40887	2015-2016	85529	46.9	2	123	65	Female	Other Hispanic	1	2.23	0	1542.014904	1	0	0	1	1.9	0.9	3.5	215	120.8	13	25	4.81	1.32	1	Eligible	0	NA	38	no	396.0526316	356.4473684	836.1111111	1	2	0
4199	2007-2008	45828	38.24	2	63	70	Male	Non-Hispanic White	1	5	0	4655.198235	1	2	0	0	1.4	0.4	3.6	93	125.4	25	30	2.741	0.85	1	Eligible	0	NA	151	no	239.1428571	95.65714286	837	0	0	0
37585	2013-2014	82091	42.8	2	110	69	Female	Non-Hispanic Black	0	1.91	1	3159.489494	0	1	2	0	1.6	0.5	2.3	182	129.1	8	11	3.258	1.16	1	Eligible	0	NA	63	no	261.625	130.8125	837.2	0	0	0
34315	2013-2014	78702	26.6	2	107	80	Male	Non-Hispanic White	1	1.93	1	5562.847244	1	2	1	0	2.6	1	5.2	161	104	14	19	4.888	0.93	1	Eligible	0	NA	71	yes	322	322	837.2	0	2	0
21058	2011-2012	63248	26.6	1	101	75	Male	Non-Hispanic White	1	5	1	11898.54685	1	1	1	2	0.9	0.4	3.9	86	102.4	32	40	4.603	1.22	1	Eligible	0	NA	97	no	372.6666667	149.0666667	838.5	1	0	0
30868	2013-2014	75123	37.2	1	115	35	Male	Non-Hispanic Black	0	5	0	4787.996712	0	2	0	0	2	0.4	1.3	258	120.8	41	34	5.431	1.53	1	Eligible	0	NA	73	no	167.7	67.08	838.5	0	0	0
25456	2011-2012	67861	33.2	2	96	60	Male	Non-Hispanic White	0	5	2	14431.90925	0	1	1	0	1.9	0.5	2.1	200	116.9	31	26	5.482	1.14	1	Eligible	0	NA	88	no	221.0526316	110.5263158	840	0	0	0
10037	2009-2010	51906	34.22	2	83	46	Male	Non-Hispanic White	1	3.4	0	15802.60238	0	4	0	1	1.2	0.9	2.8	270	113	40	37	3.905	1.01	1	Eligible	0	NA	114	no	630	567	840	2	2	0
36498	2013-2014	80966	34.9	1	115	27	Female	Non-Hispanic Black	0	2.43	0	6017.532766	0	4	0	0	2.3	0.6	2.6	194	103.7	13	13	6.413	1.68	1	Eligible	0	NA	73	no	219.3043478	131.5826087	840.6666667	0	0	0
42773	2015-2016	87506	27.7	2	128	48	Male	Non-Hispanic White	1	5	0	24603.42235	1	1	0	0	1.9	0.8	3.3	204	98.7	32	32	4.551	1.09	1	Eligible	0	NA	49	no	354.3157895	283.4526316	841.5	0	1	0
30076	2013-2014	74306	33.3	2	118	62	Male	Mexican American	1	0.91	2	1380.831315	1	4	1	0	1.6	0.4	2.2	153	109	57	54	3.543	1.06	1	Eligible	0	NA	82	yes	210.375	84.15	841.5	0	0	0
9617	2007-2008	51472	32.4	1	66	50	Male	Mexican American	1	0.64	0	2885.420473	1	1	1	2	2	0.5	2.7	156	104.4	32	21	3.672	0.54	1	Eligible	0	NA	143	no	210.6	105.3	842.4	0	0	0
45779	2015-2016	90650	28.7	1	122	59	Male	Non-Hispanic Black	0	NA	0	3492.498503	1	1	2	2	1.3	0.6	2.2	230	101.4	22	25	5.844	1.29	1	Eligible	0	NA	42	no	389.2307692	233.5384615	843.3333333	1	1	0
5732	2007-2008	47426	29.64	1	64	78	Female	Non-Hispanic White	1	1.14	1	6548.972897	0	0	0	0	1.2	0.8	3.2	211	108.6	19	24	3.957	1.84	1	Eligible	0	NA	144	no	562.6666667	450.1333333	844	1	2	0
40125	2015-2016	84735	24.2	2	124	59	Male	Non-Hispanic White	0	1.87	0	6748.362046	1	2	2	1	3.1	1.1	5.4	172	109	34	40	6	1.84	1	Eligible	0	NA	59	no	299.6129032	329.5741935	844.3636364	0	2	0
18150	2009-2010	60231	33.66	2	89	62	Female	Non-Hispanic White	1	2.68	0	9677.277441	1	1	0	0	1.9	0.5	2.4	176	112.9	28	28	8.042	0.65	1	Eligible	0	NA	124	no	222.3157895	111.1578947	844.8	0	0	0
50436	2017-2018	95534	34.3	2	141	67	Female	Other Hispanic	0	1.4	0	1543.685767	1	0	0	0	2.6	0.5	3.2	132	116.7	13	13	6.387	1.09	1	Eligible	0	NA	34	no	162.4615385	81.23076923	844.8	0	0	0
36723	2013-2014	81201	26	1	118	56	Male	Mexican American	1	1.25	0	3363.382418	0	1	0	0	1.5	0.5	2.8	151	93.8	38	25	5.586	0.72	1	Eligible	0	NA	79	no	281.8666667	140.9333333	845.6	0	0	0
43427	2015-2016	88191	31.4	1	125	68	Male	Other Hispanic	0	1.57	0	1335.769362	1	2	0	0	2.1	0.7	3.9	152	108.5	29	24	3.129	0.8	1	Eligible	1	No - Condition not listed as a multiple cause of death	41	yes	282.2857143	197.6	846.8571429	0	1	0
4819	2007-2008	46477	38.18	1	61	68	Male	Non-Hispanic White	0	2.32	0	11357.75926	1	2	1	0	2.7	0.9	4.1	186	122	16	19	3.077	1.47	1	Eligible	1	No - Condition not listed as a multiple cause of death	26	no	282.4444444	254.2	847.3333333	0	1	0
35397	2013-2014	79825	31	1	112	70	Male	Non-Hispanic Black	0	3.83	0	1740.831474	1	2	1	1	1.4	1.5	6.3	202	117.5	15	19	4.732	1.55	1	Eligible	0	NA	75	no	909	1363.5	848.4	2	2	0
43296	2015-2016	88054	27.8	1	121	62	Male	Other Hispanic	0	4.04	0	1376.113089	1	2	1	1	1.2	0.5	2.4	177	106.6	32	28	3.827	1.09	1	Eligible	0	NA	53	no	354	177	849.6	0	0	0
47702	2015-2016	92647	30.3	1	128	65	Female	Mexican American	1	1.59	1	1819.984705	1	1	2	0	1.9	0.4	3.3	103	108.2	24	30	5.689	0.93	1	Eligible	0	NA	48	no	178.8947368	71.55789474	849.75	0	0	0
40347	2015-2016	84967	33.3	1	125	76	Male	Non-Hispanic White	1	3.45	0	11182.67125	1	2	1	2	1.9	0.6	2.5	204	112.3	20	23	5.844	1.27	1	Eligible	0	NA	39	no	268.4210526	161.0526316	850	0	0	0
1423	2007-2008	42948	32.93	1	63	41	Male	Non-Hispanic White	0	4.75	0	15066.21644	0	2	0	0	2.2	0.7	3.2	186	102.8	56	30	4.396	0.98	1	Eligible	0	NA	133	no	270.5454545	189.3818182	850.2857143	0	1	0
3489	2007-2008	45099	35.52	1	59	70	Female	Non-Hispanic Black	0	1.76	1	2137.743099	1	1	0	0	2.6	0.4	1.4	243	111.7	15	21	7.318	1.32	1	Eligible	0	NA	133	no	130.8461538	52.33846154	850.5	0	0	0
55250	2017-2018	100638	23.8	1	148	42	Male	Mexican American	0	NA	1	4900.702261	1	NA	1	0	0.5	0.4	2.7	126	95.4	44	58	5.534	1.06	1	Eligible	0	NA	27	no	680.4	272.16	850.5	2	1	0
15763	2009-2010	57797	31.64	2	76	64	Female	Non-Hispanic White	1	1.24	1	11067.07659	1	1	0	0	1.6	0.5	2.3	185	104	29	30	5.12	1.16	1	Eligible	1	No - Condition not listed as a multiple cause of death	37	yes	265.9375	132.96875	851	0	0	0
23958	2011-2012	66283	40.2	2	98	33	Female	Non-Hispanic Black	1	3.36	0	5523.632896	0	3	0	0	2.1	0.6	2.3	222	119.6	19	19	6.362	1.27	1	Eligible	0	NA	102	no	243.1428571	145.8857143	851	0	0	0
9600	2007-2008	51455	30.75	1	61	21	Male	Non-Hispanic White	0	0	1	7390.421639	0	4	2	1	3.1	0.9	3.5	219	110.5	17	17	4.655	0.91	1	Eligible	0	NA	151	no	247.2580645	222.5322581	851.6666667	0	1	0
25645	2011-2012	68058	30.6	2	98	50	Male	Non-Hispanic White	1	2.7	0	21545.31035	1	3	2	1	2.1	0.7	2.7	221	113.6	21	17	5.25	1.34	1	Eligible	0	NA	103	yes	284.1428571	198.9	852.4285714	0	1	0
43407	2015-2016	88170	26.9	2	132	80	Male	Non-Hispanic White	1	NA	1	4957.493183	1	2	0	0	1.4	0.4	2.2	155	108.4	22	20	4.086	1.06	1	Eligible	0	NA	45	no	243.5714286	97.42857143	852.5	0	0	0
34778	2013-2014	79187	32.8	1	111	52	Female	Other Race - Including Multi-Racial	0	1.04	1	5612.859593	0	0	0	0	1.4	0.4	2.2	155	109.1	10	15	6.025	1.73	1	Eligible	0	NA	67	no	243.5714286	97.42857143	852.5	0	0	0
35517	2013-2014	79954	29.3	2	113	80	Male	Non-Hispanic White	0	5	1	5945.21707	0	1	1	0	1.8	0.6	4.2	122	107.4	16	22	3.026	0.88	1	Eligible	0	NA	78	yes	284.6666667	170.8	854	0	0	0
47888	2015-2016	92840	48.4	1	132	35	Male	Non-Hispanic Black	1	3.09	2	6169.945787	1	NA	0	1	1.9	0.4	1.7	201	126.4	21	20	4.913	1.47	1	Eligible	0	NA	43	no	179.8421053	71.93684211	854.25	0	0	0
7005	2007-2008	48766	32.01	1	70	59	Female	Non-Hispanic White	1	5	0	12881.70976	1	0	0	1	2.3	0.7	2.8	214	103.2	36	38	3.026	0.98	1	Eligible	0	NA	141	no	260.5217391	182.3652174	856	0	0	0
13236	2009-2010	55194	42.75	2	76	75	Female	Non-Hispanic White	1	5	0	6485.585494	1	0	0	1	2.7	0.5	2.8	153	108.9	24	28	3.569	1.34	1	Eligible	0	NA	112	no	158.6666667	79.33333333	856.8	0	0	0
50417	2017-2018	95510	23.8	2	147	51	Female	Other Race - Including Multi-Racial	1	4.57	1	2124.825776	1	4	0	0	1.4	0.5	3.2	134	87	53	54	5.637	1.86	1	Eligible	0	NA	35	no	306.2857143	153.1428571	857.6	0	0	0
19012	2009-2010	61123	30.82	2	81	80	Male	Non-Hispanic White	1	2.2	1	3631.842287	0	1	1	0	1.9	0.7	3.6	167	112.6	18	19	3.129	1.01	1	Eligible	1	No - Condition not listed as a multiple cause of death	59	yes	316.4210526	221.4947368	858.8571429	0	1	0
30921	2013-2014	75176	37.6	1	112	43	Male	Non-Hispanic Black	1	1.44	0	4025.886233	0	2	0	1	1.5	0.7	3.6	167	130	28	29	2.56	1.14	1	Eligible	1	No - Condition not listed as a multiple cause of death	35	yes	400.8	280.56	858.8571429	1	1	0
35577	2013-2014	80015	45.5	2	106	48	Male	Non-Hispanic White	1	5	2	13569.45375	0	3	0	1	1.7	0.6	2.7	191	143.8	72	43	4.215	0.75	1	Eligible	0	NA	73	no	303.3529412	182.0117647	859.5	0	0	0
22740	2011-2012	65014	33.7	1	95	59	Female	Non-Hispanic White	1	4.01	1	27705.77153	1	3	0	0	3	0.7	3.4	177	109.5	67	68	6.077	0.88	1	Eligible	0	NA	93	no	200.6	140.42	859.7142857	0	0	0
1653	2007-2008	43189	28.6	1	69	48	Male	Non-Hispanic White	1	5	2	19765.88533	1	2	1	0	1.9	0.5	2	215	98.6	44	33	5.534	0.93	1	Eligible	0	NA	138	no	226.3157895	113.1578947	860	0	0	0
12914	2009-2010	54866	31.6	1	83	67	Male	Other Race - Including Multi-Racial	1	1.03	0	11433.72825	1	2	1	0	1.3	0.6	3	172	111.5	20	28	4.034	1.22	1	Eligible	0	NA	110	no	396.9230769	238.1538462	860	1	1	0
20324	2011-2012	62480	28.5	1	98	43	Male	Non-Hispanic White	1	4.12	1	18342.54076	1	3	1	1	2.3	0.9	3.6	215	100	30	25	5.353	1.29	1	Eligible	0	NA	94	no	336.5217391	302.8695652	860	0	1	0
13587	2009-2010	55552	29.8	2	81	80	Male	Non-Hispanic White	1	5	0	3631.842287	1	1	1	0	2	0.7	4.4	137	111.6	18	18	5.586	1.14	1	Eligible	0	NA	126	no	301.4	210.98	861.1428571	0	1	0
39705	2015-2016	84299	35	2	130	51	Male	Non-Hispanic White	1	4.68	0	28739.82837	1	4	1	2	1.6	0.6	3.3	157	116.8	24	26	4.965	0.78	1	Eligible	0	NA	39	no	323.8125	194.2875	863.5	0	1	0
47424	2015-2016	92356	33	2	123	54	Male	Non-Hispanic Black	1	2.88	1	4354.164836	1	2	1	1	2.4	0.8	4.7	147	117	34	23	3.75	0.78	1	Eligible	0	NA	36	no	287.875	230.3	863.625	0	1	0
56868	2017-2018	102368	30.9	2	147	67	Male	Non-Hispanic White	1	5	2	26080.48384	1	2	1	0	2.1	0.5	2	216	111.1	17	21	4.163	1.29	1	Eligible	0	NA	36	no	205.7142857	102.8571429	864	0	0	0
40299	2015-2016	84917	32.4	2	124	32	Male	Mexican American	0	0.67	1	6867.236516	0	1	2	0	2.3	0.6	2.7	192	112.2	17	16	4.707	0.91	1	Eligible	0	NA	43	no	225.3913043	135.2347826	864	0	0	0
16051	2009-2010	58092	28.77	1	76	34	Male	Non-Hispanic White	1	3.17	1	10329.22637	0	4	1	0	1.5	0.6	2.7	192	101	26	27	4.784	1.01	1	Eligible	0	NA	120	no	345.6	207.36	864	0	1	0
25071	2011-2012	67455	27.6	1	101	70	Male	Non-Hispanic White	1	1.65	1	15842.84953	0	1	2	0	2.2	0.6	3.9	133	100.2	16	19	5.456	1.01	1	Eligible	1	No - Condition not listed as a multiple cause of death	83	yes	235.7727273	141.4636364	864.5	0	0	0
9313	2007-2008	51158	38.35	1	70	54	Female	Mexican American	1	1.55	0	1630.709636	1	2	1	2	1.8	0.4	1.9	182	112.6	23	18	5.663	1.03	1	Eligible	0	NA	143	no	192.1111111	76.84444444	864.5	0	0	0
16806	2009-2010	58856	33.85	2	77	40	Male	Non-Hispanic White	1	5	0	14540.40598	0	4	2	0	2.1	0.8	3.8	182	105.2	20	20	4.344	1.11	1	Eligible	0	NA	118	no	329.3333333	263.4666667	864.5	0	1	0
56902	2017-2018	102405	31.9	2	136	49	Male	Mexican American	0	2.88	1	13779.90254	1	4	0	0	2	0.5	2.2	197	112.7	51	32	5.379	1.42	1	Eligible	0	NA	31	no	216.7	108.35	866.8	0	0	0
18901	2009-2010	61009	33.22	2	76	80	Male	Non-Hispanic White	1	3.43	0	3911.513696	1	2	0	0	1.4	0.7	3.3	184	120.4	36	40	3.827	1.27	1	Eligible	0	NA	129	no	433.7142857	303.6	867.4285714	1	1	0
38318	2013-2014	82854	31.9	1	109	68	Male	Mexican American	0	1.13	1	1863.332474	1	2	1	0	2.2	1	3.6	241	108.3	14	20	4.474	1.45	1	Eligible	0	NA	82	no	394.3636364	394.3636364	867.6	1	2	0
5941	2007-2008	47642	30.88	2	64	61	Male	Non-Hispanic Black	1	1.61	0	1029.59867	0	2	1	0	2.4	0.6	2.4	217	104.5	29	25	7.499	1.5	1	Eligible	0	NA	149	no	217	130.2	868	0	0	0
46412	2015-2016	91302	37.2	2	125	62	Male	Other Hispanic	1	5	0	1318.345235	0	2	0	1	2.8	1	3.7	235	126.2	35	26	6.387	1.37	1	Eligible	0	NA	51	no	310.5357143	310.5357143	869.5	0	1	0
21619	2011-2012	63837	39.7	1	91	70	Female	Non-Hispanic White	0	5	0	10697.15965	1	2	1	1	2.1	0.5	2.5	174	121.6	15	19	4.629	1.16	1	Eligible	0	NA	95	no	207.1428571	103.5714286	870	0	0	0
37305	2013-2014	81798	40.8	2	104	71	Male	Non-Hispanic White	0	1.8	2	2724.319568	1	2	0	0	0.9	0.5	3	145	147.6	28	23	4.396	0.91	1	Eligible	0	NA	70	no	483.3333333	241.6666667	870	1	1	0
36193	2013-2014	80652	22.6	1	115	60	Male	Non-Hispanic Black	0	2.26	1	1932.625415	1	4	2	0	3.7	0.5	1.7	256	79.7	39	45	4.913	0.93	1	Eligible	0	NA	74	no	117.6216216	58.81081081	870.4	0	0	0
12648	2009-2010	54589	31.8	1	75	75	Male	Non-Hispanic White	1	1.58	0	7624.367739	0	0	1	0	2.3	0.9	3.9	201	109	26	25	3.284	0.8	1	Eligible	0	NA	118	no	340.826087	306.7434783	871	0	1	0
26483	2011-2012	68922	35.1	1	101	74	Female	Non-Hispanic White	1	4.96	1	15274.04715	1	0	0	0	1.7	0.9	3.1	253	108.2	19	25	5.974	1.27	1	Eligible	0	NA	94	no	461.3529412	415.2176471	871.4444444	1	2	0
34767	2013-2014	79176	30.1	1	114	55	Male	Non-Hispanic Black	1	4.64	0	3817.609915	0	2	2	2	3.9	0.5	2	218	105.7	21	18	4.396	0.85	1	Eligible	0	NA	62	no	111.7948718	55.8974359	872	0	0	0
35080	2013-2014	79496	28.4	1	108	54	Male	Other Hispanic	1	NA	1	3264.807537	1	0	0	0	2.8	0.9	4.2	187	101.8	25	23	5.612	1.03	1	Eligible	0	NA	64	no	280.5	252.45	872.6666667	0	1	0
24225	2011-2012	66563	34.6	1	96	73	Female	Non-Hispanic Black	1	2.64	0	2626.081585	1	2	0	0	1.9	0.3	1.4	187	107.5	20	22	4.81	1.97	1	Eligible	0	NA	99	no	137.7894737	41.33684211	872.6666667	0	0	0
16197	2009-2010	58240	31.2	2	75	62	Male	Non-Hispanic White	0	0.87	0	3743.914559	0	4	1	0	1.8	0.6	3.1	169	106.7	26	24	6.232	1.55	1	Eligible	1	No - Condition not listed as a multiple cause of death	104	yes	291.0555556	174.6333333	873.1666667	0	0	0
8885	2007-2008	50713	27.77	2	73	44	Male	Other Hispanic	1	0.47	1	3078.875225	0	4	2	2	1.6	0.5	2.4	182	98	75	70	6.853	1.89	1	Eligible	0	NA	144	no	273	136.5	873.6	0	0	0
12032	2009-2010	53949	30.02	1	82	48	Male	Other Hispanic	0	0.88	0	3503.540521	1	4	0	0	3.1	0.8	4.6	152	108.5	74	56	5.948	1.03	1	Eligible	0	NA	128	yes	225.5483871	180.4387097	874	0	0	0
30902	2013-2014	75157	31.1	1	108	56	Male	Non-Hispanic Black	1	5	0	4790.220889	1	1	0	0	3.2	0.5	1.9	230	109.7	17	19	3.31	0.96	1	Eligible	0	NA	64	no	136.5625	68.28125	874	0	0	0
24970	2011-2012	67346	34.1	2	101	80	Male	Non-Hispanic White	0	NA	1	7565.163106	1	1	1	1	1.9	0.7	3.4	180	122.7	28	26	4.422	1.5	1	Eligible	0	NA	108	no	322.1052632	225.4736842	874.2857143	0	1	0
12311	2009-2010	54239	33.38	2	82	70	Male	Other Hispanic	1	1.85	1	2213.457044	1	1	2	0	1.7	0.9	4.1	192	124.2	18	17	2.56	0.83	1	Eligible	1	Yes - Condition listed as a multiple cause of death	78	no	463.0588235	416.7529412	874.6666667	1	2	0
29679	2013-2014	73900	26.6	1	114	66	Male	Non-Hispanic White	1	5	2	19334.53474	1	2	1	0	1.9	0.6	2.9	181	106	31	34	5.25	1.09	1	Eligible	0	NA	62	no	276.2631579	165.7578947	874.8333333	0	0	0
24352	2011-2012	66695	36.5	1	98	60	Male	Non-Hispanic White	0	0.67	1	3535.761773	1	1	1	2	1.6	0.6	3.6	146	124.5	23	28	5.094	0.65	1	Eligible	0	NA	94	no	328.5	197.1	876	0	1	0
36052	2013-2014	80506	28.3	1	104	53	Male	Non-Hispanic White	1	5	2	18314.41932	0	2	0	2	2.1	0.7	3.1	198	106	18	21	4.707	1.09	1	Eligible	0	NA	73	no	292.2857143	204.6	876.8571429	0	1	0
24181	2011-2012	66518	32	2	95	80	Female	Non-Hispanic Black	0	1.65	0	1905.047013	1	1	0	0	2.4	0.6	2.3	229	102.7	18	24	3.957	1.6	1	Eligible	0	NA	91	no	219.4583333	131.675	877.8333333	0	0	0
51474	2017-2018	96628	35.7	1	142	32	Male	Non-Hispanic White	0	1.06	2	6356.729676	0	2	0	0	1.5	0.6	3.1	170	110.1	12	16	4.189	0.93	1	Eligible	0	NA	26	no	351.3333333	210.8	878.3333333	0	1	0
35642	2013-2014	80082	30.6	2	108	79	Female	Non-Hispanic White	0	4.28	2	7793.155035	0	2	0	0	2	0.5	2.4	183	101.1	19	24	6.568	1.89	1	Eligible	0	NA	75	no	219.6	109.8	878.4	0	0	0
9828	2009-2010	51692	36.32	2	78	54	Male	Other Hispanic	0	3.28	2	2493.537886	1	2	0	0	2.2	1.1	3.9	248	116.4	27	31	4.81	1.6	1	Eligible	0	NA	122	no	439.6363636	483.6	879.2727273	1	2	0
30187	2013-2014	74421	33.6	2	115	47	Male	Non-Hispanic White	0	0.86	0	4334.600477	1	4	2	0	2.7	0.6	2.9	182	112.3	64	39	5.715	0.8	1	Eligible	0	NA	69	no	195.4814815	117.2888889	879.6666667	0	0	0
41533	2015-2016	86200	33.9	2	119	48	Female	Other Race - Including Multi-Racial	0	0.91	0	2678.211853	1	NA	0	0	2	0.4	1.7	207	113.7	16	22	4.758	1.63	1	Eligible	0	NA	51	no	175.95	70.38	879.75	0	0	0
2217	2007-2008	43776	41.63	2	65	48	Male	Mexican American	1	5	0	5192.299454	0	3	0	0	2.6	0.8	3.2	220	125.8	56	32	6.129	1.47	1	Eligible	0	NA	139	no	270.7692308	216.6153846	880	0	1	0
20817	2011-2012	63003	34.1	1	101	40	Male	Non-Hispanic White	1	NA	1	25209.91396	0	1	2	2	2.9	0.6	4.3	123	120.5	30	23	4.732	0.85	1	Eligible	0	NA	98	no	182.3793103	109.4275862	881.5	0	0	0
31122	2013-2014	75384	29.2	2	109	61	Male	Non-Hispanic White	1	NA	0	5312.214334	1	2	0	1	1.7	0.5	3.5	126	105.6	32	22	3.931	0.78	1	Eligible	0	NA	67	yes	259.4117647	129.7058824	882	0	0	0
14088	2009-2010	56072	30.81	2	83	74	Male	Non-Hispanic Black	1	2.04	2	2641.898888	1	2	1	0	0.9	0.5	3	147	119.8	14	17	3.129	1.5	1	Eligible	1	No - Condition not listed as a multiple cause of death	43	yes	490	245	882	1	1	0
52080	2017-2018	97268	27.6	1	145	80	Male	Non-Hispanic White	0	3.69	0	5668.221698	1	NA	1	0	3.8	1.4	3.8	325	104.8	6	13	3.439	0.62	1	Eligible	1	No - Condition not listed as a multiple cause of death	25	yes	325	455	882.1428571	0	2	0
39158	2013-2014	83723	33.1	1	109	61	Male	Mexican American	1	3.53	1	1863.332474	1	2	0	0	2.9	0.8	3.9	181	115	23	24	4.913	1.27	1	Eligible	0	NA	82	no	243.4137931	194.7310345	882.375	0	1	0
24463	2011-2012	66817	38.7	1	94	72	Female	Non-Hispanic White	0	0.83	1	4362.993164	1	2	1	2	2.6	0.8	2.6	272	126.2	29	26	6.31	1.34	1	Eligible	0	NA	89	yes	272	217.6	884	0	1	0
36079	2013-2014	80533	36.1	1	108	66	Female	Other Hispanic	1	NA	1	2888.066564	0	2	0	0	4.1	0.4	2.9	122	114.4	19	28	7.06	1.09	1	Eligible	0	NA	62	no	86.29268293	34.51707317	884.5	0	0	0
41022	2015-2016	85670	38	2	123	45	Male	Non-Hispanic Black	1	2.5	1	4280.992935	1	1	1	2	2.1	0.8	3	236	127.9	38	31	4.086	0.96	1	Eligible	0	NA	38	no	337.1428571	269.7142857	885	0	1	0
15871	2009-2010	57908	29.4	2	83	22	Male	Non-Hispanic White	1	0.69	1	18568.8822	0	4	0	2	1.7	1.1	4.8	203	105.6	23	23	5.275	1.06	1	Eligible	0	NA	114	no	573.1764706	630.4941176	885.8181818	2	2	0
17350	2009-2010	59412	38.99	1	87	71	Male	Non-Hispanic White	1	1.07	2	2099.94276	1	1	1	1	2.7	0.8	4.3	165	133.3	32	28	3.439	1.37	1	Eligible	1	No - Condition not listed as a multiple cause of death	105	yes	262.7777778	210.2222222	886.875	0	1	0
40894	2015-2016	85536	30.5	1	128	70	Male	Mexican American	1	0.5	0	1900.124318	1	1	1	0	1.5	0.5	3.7	120	99.8	38	38	3.517	0.93	1	Eligible	0	NA	48	no	296	148	888	0	0	0
53133	2017-2018	98383	28	2	137	69	Male	Mexican American	1	1.96	0	2207.12089	0	2	0	0	1.2	0.4	3.2	111	98.5	27	36	4.526	2.07	1	Eligible	0	NA	29	yes	296	118.4	888	0	0	0
50878	2017-2018	95992	31.9	2	137	79	Female	Non-Hispanic White	0	1.07	0	4214.122697	1	2	1	1	1.8	0.9	4.5	178	108.7	18	31	4.293	1.22	1	Eligible	0	NA	28	yes	445	400.5	890	1	2	0
30461	2013-2014	74702	33.4	1	115	68	Male	Non-Hispanic White	1	5	2	15260.41692	1	1	1	1	1.4	1.4	6.7	186	113.4	21	25	3.776	0.78	1	Eligible	1	No - Condition not listed as a multiple cause of death	68	yes	890.1428571	1246.2	890.1428571	2	2	0
19422	2009-2010	61550	50.49	1	80	62	Male	Non-Hispanic White	0	1.02	0	2781.50911	1	4	0	0	1.1	0.3	2.5	107	155.8	21	28	3.931	0.85	1	Eligible	1	No - Condition not listed as a multiple cause of death	71	yes	243.1818182	72.95454545	891.6666667	0	0	0
21889	2011-2012	64120	31.4	1	90	77	Male	Other Hispanic	0	NA	0	2642.332425	1	1	2	0	2.3	0.4	2.1	170	115.5	16	22	4.551	0.85	1	Eligible	0	NA	96	no	155.2173913	62.08695652	892.5	0	0	0
49252	2017-2018	94275	31	2	140	54	Male	Mexican American	1	3.85	0	3192.30904	1	4	0	0	1.9	0.6	3.5	153	115.9	54	34	4.06	1.89	1	Eligible	0	NA	28	no	281.8421053	169.1052632	892.5	0	0	0
25480	2011-2012	67885	27.4	1	93	80	Female	Non-Hispanic Black	0	0.28	1	2195.182949	1	0	0	0	2.9	0.6	2.6	206	95.5	13	19	5.508	1.19	1	Eligible	0	NA	87	no	184.6896552	110.8137931	892.6666667	0	0	0
27802	2011-2012	70295	33.7	1	96	47	Male	Non-Hispanic Black	1	4.9	1	3623.844991	1	2	0	2	3.4	0.5	2.4	186	106.5	39	44	6	1.32	1	Eligible	0	NA	93	no	131.2941176	65.64705882	892.8	0	0	0
57315	2017-2018	102850	44.3	2	134	54	Male	Other Hispanic	1	5	2	10293.86331	1	0	0	0	2.9	0.8	3.6	199	136.7	13	16	5.043	1.11	1	Eligible	0	NA	34	no	247.0344828	197.6275862	895.5	0	1	0
37678	2013-2014	82188	33.3	1	105	42	Male	Non-Hispanic White	0	1.15	1	22364.5326	1	0	0	1	2.1	0.7	3.2	196	110.7	27	23	5.87	1.03	1	Eligible	0	NA	63	no	298.6666667	209.0666667	896	0	1	0
252	2007-2008	41739	30.93	1	72	69	Male	Non-Hispanic Black	0	0.99	0	1396.76338	1	1	0	0	1.2	0.7	3.7	170	114.6	14	22	5.12	1.66	1	Eligible	1	No - Condition not listed as a multiple cause of death	37	yes	524.1666667	366.9166667	898.5714286	1	2	0
12388	2009-2010	54319	34.85	1	76	43	Male	Non-Hispanic White	1	1.09	1	3367.157221	1	4	2	2	2.3	0.5	2.6	173	118	25	27	6.336	0.7	1	Eligible	0	NA	120	no	195.5652174	97.7826087	899.6	0	0	0
21452	2011-2012	63659	29.7	1	95	80	Male	Non-Hispanic White	0	5	1	6583.599586	1	2	1	0	0.9	0.7	4.7	134	111	13	19	3.595	1.09	1	Eligible	1	No - Condition not listed as a multiple cause of death	65	yes	699.7777778	489.8444444	899.7142857	2	2	0
7633	2007-2008	49413	27.68	2	69	69	Female	Mexican American	1	1.06	0	789.0900663	1	0	0	0	2.5	0.4	2.5	144	88.7	49	47	5.353	1.37	1	Eligible	0	NA	152	no	144	57.6	900	0	0	0
33126	2013-2014	77477	30	2	104	59	Male	Other Race - Including Multi-Racial	0	5	2	2806.705203	0	2	1	0	3.2	1	4	225	94.1	24	32	5.974	0.83	1	Eligible	0	NA	71	no	281.25	281.25	900	0	1	0
27183	2011-2012	69649	35.2	2	101	27	Male	Other Race - Including Multi-Racial	0	1.84	2	2588.971588	0	2	1	0	3.5	0.7	2.5	252	113.7	19	20	4.396	0.98	1	Eligible	0	NA	108	no	180	126	900	0	0	0
43632	2015-2016	88404	28.3	2	132	70	Male	Non-Hispanic White	1	2.2	0	2723.457589	1	2	0	2	1.1	0.6	3.4	159	102.1	20	36	3.776	1.27	1	Eligible	0	NA	44	yes	491.4545455	294.8727273	901	1	1	0
7542	2007-2008	49319	31.94	1	61	28	Male	Non-Hispanic White	1	1.27	1	7390.421639	0	4	2	2	2.3	0.8	4.3	168	113.2	30	22	5.12	1.16	1	Eligible	0	NA	151	no	314.0869565	251.2695652	903	0	1	0
26048	2011-2012	68478	30.5	2	94	41	Male	Non-Hispanic White	1	2.91	0	20046.397	0	2	0	2	1.1	0.4	1.6	226	104.7	25	19	5.663	1.09	1	Eligible	0	NA	106	no	328.7272727	131.4909091	904	0	0	0
19292	2009-2010	61414	30.37	1	79	74	Male	Non-Hispanic White	1	5	2	5667.697275	1	3	1	1	1.8	0.8	3.2	226	109.5	26	14	4.163	1.01	1	Eligible	0	NA	123	no	401.7777778	321.4222222	904	1	2	0
19623	2009-2010	61759	29.67	1	87	24	Male	Other Hispanic	0	1.39	1	5468.73858	0	4	0	0	2.3	1.1	3.8	262	107.2	64	36	4.112	0.85	1	Eligible	0	NA	114	no	432.8695652	476.1565217	905.0909091	1	2	0
43765	2015-2016	88544	40.2	2	132	67	Male	Non-Hispanic White	1	2.09	1	5399.263848	1	2	0	0	1	0.6	3.8	143	127.8	27	22	6.775	0.96	1	Eligible	0	NA	44	yes	543.4	326.04	905.6666667	1	2	0
36275	2013-2014	80735	32.5	2	109	41	Male	Non-Hispanic White	1	1.08	0	4167.254054	1	3	0	0	2.8	0.5	2.3	197	110.6	27	20	5.715	0.85	1	Eligible	0	NA	67	no	161.8214286	80.91071429	906.2	0	0	0
32989	2013-2014	77332	44.8	2	112	36	Male	Non-Hispanic White	0	1.11	1	2879.417053	1	2	0	2	1.6	0.6	3.2	170	139.5	35	28	4.603	1.06	1	Eligible	0	NA	78	no	340	204	906.6666667	0	1	0
11758	2009-2010	53664	31.65	2	81	80	Female	Non-Hispanic White	0	2.77	0	4401.743674	0	0	0	0	3.4	0.8	2.7	269	110.7	20	26	4.655	1.32	1	Eligible	0	NA	128	no	213.6176471	170.8941176	907.875	0	0	0
22382	2011-2012	64637	35.5	3	91	77	Male	Other Hispanic	1	NA	1	2823.128687	1	2	1	0	2	0.8	3.6	202	122.5	26	30	3.414	1.06	1	Eligible	1	No - Condition not listed as a multiple cause of death	48	no	363.6	290.88	909	0	1	0
35897	2013-2014	80345	33.6	1	106	71	Female	Mexican American	1	1.29	0	2073.287605	1	0	0	0	3.8	0.6	2.2	248	103.4	26	33	4.138	1.27	1	Eligible	0	NA	65	no	143.5789474	86.14736842	909.3333333	0	0	0
13355	2009-2010	55316	31.13	1	82	49	Male	Non-Hispanic White	1	3.39	2	11079.91865	0	NA	0	1	1.2	0.4	2	182	111.7	27	24	5.017	1.14	1	Eligible	0	NA	127	no	303.3333333	121.3333333	910	0	0	0
44096	2015-2016	88887	25.6	2	133	40	Male	Non-Hispanic White	0	0.21	0	6505.521881	0	2	1	0	2.3	0.4	1.9	192	94.5	22	25	5.094	0.91	1	Eligible	0	NA	46	no	158.6086957	63.44347826	912	0	0	0
32918	2013-2014	77255	63	2	110	60	Female	Non-Hispanic White	1	2.57	0	13792.34112	1	2	1	0	2.9	0.5	1.9	240	142.6	18	30	4.526	1.11	1	Eligible	0	NA	63	yes	157.2413793	78.62068966	912	0	0	0
19767	2009-2010	61907	33.93	2	80	53	Female	Non-Hispanic White	1	0.3	1	3603.911839	0	0	0	0	2.3	0.5	2.4	190	115.5	85	121	5.896	0.57	1	Eligible	0	NA	121	no	198.2608696	99.13043478	912	0	0	0
29222	2011-2012	71781	42.6	1	102	52	Female	Non-Hispanic Black	0	NA	0	2780.547538	1	1	1	0	1.7	0.4	1.8	203	120.5	29	36	3.388	1.14	1	Eligible	0	NA	86	no	214.9411765	85.97647059	913.5	0	0	0
51	2007-2008	41525	25.22	2	68	51	Male	Non-Hispanic Black	1	2.84	1	3314.903574	0	1	1	1	2.9	0.6	2.6	211	87.5	47	35	4.888	0.88	1	Eligible	0	NA	153	no	189.1724138	113.5034483	914.3333333	0	0	0
28443	2011-2012	70967	33.3	1	92	25	Male	Non-Hispanic Black	0	NA	1	4124.642443	0	2	0	1	1.8	0.6	2.6	211	113.5	34	27	4.836	1.14	1	Eligible	0	NA	104	no	304.7777778	182.8666667	914.3333333	0	0	0
10926	2009-2010	52815	30.39	2	81	67	Male	Non-Hispanic White	0	5	0	9684.626372	1	2	0	0	2.2	0.5	3.4	135	107.6	23	27	6.517	1.34	1	Eligible	0	NA	128	no	208.6363636	104.3181818	918	0	0	0
4317	2007-2008	45951	28.21	2	61	58	Female	Other Hispanic	1	2.39	1	2556.994079	1	3	0	0	1.6	0.5	1.5	306	97.8	49	37	7.163	1.01	1	Eligible	0	NA	135	no	286.875	143.4375	918	0	0	0
21015	2011-2012	63203	27.8	1	101	80	Female	Non-Hispanic White	0	0.9	1	6831.710798	1	0	0	0	3.3	0.5	2.6	177	107	15	19	6.051	0.91	1	Eligible	0	NA	96	yes	139.4545455	69.72727273	920.4	0	0	0
8219	2007-2008	50021	25.96	2	62	80	Male	Non-Hispanic White	1	5	1	3349.806991	0	0	0	0	1.1	0.6	3.5	158	98.2	26	27	4.939	0.98	1	Eligible	1	No - Condition not listed as a multiple cause of death	70	yes	502.7272727	301.6363636	921.6666667	1	1	0
13937	2009-2010	55912	32.91	2	79	54	Female	Non-Hispanic White	1	5	2	18426.87748	1	3	1	0	1.9	0.4	1.8	205	103.7	35	29	4.913	1.58	1	Eligible	0	NA	118	no	194.2105263	77.68421053	922.5	0	0	0
387	2007-2008	41881	29.87	2	60	70	Male	Non-Hispanic White	1	5	1	6719.173875	1	4	1	0	1.6	0.6	2.7	205	107	26	27	4.138	1.37	1	Eligible	0	NA	134	no	345.9375	207.5625	922.5	0	1	0
14330	2009-2010	56319	29.07	2	76	72	Male	Non-Hispanic White	1	5	1	5607.592173	1	2	1	2	1.5	0.7	3.4	190	106.3	18	19	4.913	1.34	1	Eligible	0	NA	130	no	430.6666667	301.4666667	922.8571429	1	1	0
47156	2015-2016	92076	41.6	2	131	59	Male	Non-Hispanic White	0	1.69	0	4764.994704	1	4	1	2	2.4	0.9	4.5	185	136.1	25	23	4.267	1.06	1	Eligible	0	NA	38	yes	346.875	312.1875	925	0	1	0
31359	2013-2014	75631	27.8	1	112	72	Female	Non-Hispanic Black	1	2.3	1	3336.374583	1	1	0	0	1.3	0.6	2.7	206	98.7	18	22	6.93	1.55	1	Eligible	0	NA	76	yes	427.8461538	256.7076923	927	1	1	0
26159	2011-2012	68591	32	1	99	67	Male	Non-Hispanic Black	1	4.86	2	1332.219646	1	2	0	0	1.8	0.5	2	232	110.8	22	22	4.81	0.98	1	Eligible	0	NA	91	no	257.7777778	128.8888889	928	0	0	0
4159	2007-2008	45787	36.39	1	67	66	Male	Non-Hispanic White	1	2.92	2	8086.784514	0	2	1	0	1	0.5	2.9	160	128.5	25	20	4.396	1.42	1	Eligible	0	NA	145	no	464	232	928	1	1	0
6958	2007-2008	48716	26.52	2	60	53	Male	Other Race - Including Multi-Racial	1	5	1	12986.3955	1	4	1	0	2.1	0.5	2.3	202	99	57	40	6.594	1.14	1	Eligible	0	NA	135	no	221.2380952	110.6190476	929.2	0	0	0
24997	2011-2012	67375	37.3	2	100	45	Female	Non-Hispanic Black	0	1.38	1	3053.106126	1	1	0	0	2.9	0.6	3.4	164	109.6	18	18	3.569	1.37	1	Eligible	0	NA	98	no	192.2758621	115.3655172	929.3333333	0	0	0
15813	2009-2010	57848	33.37	1	85	65	Male	Other Hispanic	0	0.82	0	1081.27801	0	3	1	1	1.5	0.6	3.9	143	108.9	41	31	4.732	1.19	1	Eligible	0	NA	111	no	371.8	223.08	929.5	1	1	0
38992	2013-2014	83553	36.1	1	116	71	Male	Other Race - Including Multi-Racial	1	3.87	0	7698.352334	1	3	1	2	2.5	0.8	3.7	201	130.7	23	29	3.75	1.37	1	Eligible	0	NA	68	no	297.48	237.984	929.625	0	1	0
44935	2015-2016	89768	44.3	2	126	36	Male	Non-Hispanic Black	0	NA	1	3380.848535	0	4	2	1	2.2	0.6	4.2	133	144.9	31	30	5.508	0.8	1	Eligible	0	NA	55	no	253.9090909	152.3454545	931	0	0	0
49718	2017-2018	94766	33.1	2	134	42	Male	Non-Hispanic Black	1	5	0	3541.416887	0	2	0	0	1.7	0.3	1.1	254	107.7	17	20	4.862	1.24	1	Eligible	0	NA	35	no	164.3529412	49.30588235	931.3333333	0	0	0
21293	2011-2012	63489	37.8	2	92	32	Male	Non-Hispanic White	1	4.89	2	14650.54347	0	2	0	0	1.7	0.4	2.3	162	125.2	68	42	4.293	0.96	1	Eligible	0	NA	85	no	219.1764706	87.67058824	931.5	0	0	0
7080	2007-2008	48844	32.2	2	73	62	Male	Non-Hispanic White	1	NA	0	7652.768083	0	3	0	2	1.1	0.6	2.7	207	107.7	21	20	5.275	1.01	1	Eligible	0	NA	145	no	508.0909091	304.8545455	931.5	1	1	0
25652	2011-2012	68066	38.8	2	100	63	Female	Non-Hispanic Black	1	5	2	1657.30103	1	2	0	1	3.8	0.4	4.1	91	129.9	20	34	4.215	0.85	1	Eligible	0	NA	98	yes	98.18421053	39.27368421	932.75	0	0	0
34176	2013-2014	78557	39.2	2	112	70	Female	Non-Hispanic White	0	1.02	1	5815.913218	1	4	0	2	2.7	0.7	4.3	152	119.1	24	32	3.595	1.34	1	Eligible	0	NA	76	yes	242.0740741	169.4518519	933.7142857	0	0	0
38294	2013-2014	82829	31.3	1	113	63	Male	Non-Hispanic White	1	1.35	1	4782.232007	1	NA	1	0	1.5	0.5	3.2	146	119.2	34	26	4.965	0.85	1	Eligible	0	NA	83	no	311.4666667	155.7333333	934.4	0	0	0
41171	2015-2016	85825	34.8	2	132	42	Male	Non-Hispanic Black	1	1.78	1	3866.813561	1	2	0	2	1.9	0.6	2.1	267	111.6	19	22	6.31	1.5	1	Eligible	0	NA	46	no	295.1052632	177.0631579	934.5	0	0	0
1378	2007-2008	42900	36.77	1	59	63	Male	Non-Hispanic Black	1	5	2	1178.964923	1	2	0	0	1.5	0.4	2	187	127	24	31	5.327	1.09	1	Eligible	1	No - Condition not listed as a multiple cause of death	139	no	249.3333333	99.73333333	935	0	0	0
45817	2015-2016	90689	31.8	2	132	72	Male	Other Race - Including Multi-Racial	0	1.05	0	2396.642679	1	2	1	2	3	0.6	3	187	120.6	16	20	5.56	1.42	1	Eligible	0	NA	44	no	187	112.2	935	0	0	0
42396	2015-2016	87099	31.1	2	129	66	Female	Other Hispanic	0	NA	2	1487.664751	1	0	0	0	1.8	0.3	2.7	104	114.6	54	64	4.784	1.09	1	Eligible	0	NA	52	no	156	46.8	936	0	0	0
31423	2013-2014	75698	34.8	2	107	22	Male	Non-Hispanic White	1	5	0	11986.73741	1	0	0	0	2.3	0.6	2.4	234	111.8	20	21	4.551	1.03	1	Eligible	0	NA	73	no	244.173913	146.5043478	936	0	0	0
2738	2007-2008	44316	34.06	2	62	66	Male	Other Hispanic	1	2.86	1	1012.446991	1	4	1	2	2.5	0.6	2	281	115	28	23	6.646	1.6	1	Eligible	0	NA	156	no	224.8	134.88	936.6666667	0	0	0
1951	2007-2008	43500	27.68	1	69	63	Male	Non-Hispanic White	1	5	0	10306.42385	0	2	1	2	1.7	0.6	2.9	194	99.5	33	31	4.913	1.11	1	Eligible	0	NA	136	no	330.9411765	198.5647059	937.6666667	0	1	0
11371	2009-2010	53269	39.3	2	82	67	Male	Other Hispanic	1	0.98	1	1400.31853	1	4	1	0	4	1.1	4	258	132.8	14	21	6.206	0.93	1	Eligible	0	NA	127	no	258	283.8	938.1818182	0	1	0
46399	2015-2016	91288	29.8	2	132	44	Male	Other Race - Including Multi-Racial	1	1.73	2	3465.979699	0	NA	2	0	1.8	0.5	4.6	102	109.4	53	42	5.094	0.96	1	Eligible	0	NA	45	no	260.6666667	130.3333333	938.4	0	0	0
18549	2009-2010	60643	29.36	1	86	71	Female	Non-Hispanic White	0	0.8	0	3459.691633	0	0	0	0	1.7	0.3	2	141	102.5	22	22	4.034	1.24	1	Eligible	0	NA	129	no	165.8823529	49.76470588	940	0	0	0
18967	2009-2010	61077	26.81	2	84	34	Male	Other Race - Including Multi-Racial	0	1.52	1	2682.302858	0	4	2	0	2.4	0.6	2.7	209	89	28	29	7.189	1.24	1	Eligible	0	NA	117	no	235.125	141.075	940.5	0	0	0
14441	2009-2010	56432	28.45	2	86	64	Female	Mexican American	1	NA	0	1041.60641	1	2	0	0	2.5	0.5	2.4	196	96.1	23	22	5.689	0.96	1	Eligible	0	NA	116	no	188.16	94.08	940.8	0	0	0
17604	2009-2010	59673	34.81	1	77	80	Male	Non-Hispanic White	1	2.2	0	3533.716635	1	2	1	1	1.4	0.5	3.2	147	118.7	28	26	3.905	1.6	1	Eligible	1	No - Condition not listed as a multiple cause of death	88	yes	336	168	940.8	0	0	0
39524	2015-2016	84109	27.3	1	130	66	Male	Non-Hispanic White	1	5	2	21707.9151	1	2	1	1	4.5	0.7	4.2	157	104.6	34	32	4.396	1.09	1	Eligible	1	No - Condition not listed as a multiple cause of death	50	no	146.5333333	102.5733333	942	0	0	0
46522	2015-2016	91416	26.9	2	127	73	Female	Other Hispanic	0	0.59	0	2201.304998	1	0	1	0	2.2	0.8	2.4	314	100.7	65	78	5.482	0.67	1	Eligible	0	NA	45	yes	342.5454545	274.0363636	942	0	1	0
24170	2011-2012	66507	31.2	2	94	74	Male	Non-Hispanic White	0	4.59	1	10411.93201	1	3	0	2	1.6	0.7	4.2	157	110.5	34	29	5.819	1.16	1	Eligible	0	NA	106	yes	412.125	288.4875	942	1	1	0
45164	2015-2016	90009	32.2	1	122	42	Male	Other Race - Including Multi-Racial	1	4.33	2	5885.890217	0	2	1	0	3.3	0.7	3.3	200	97	31	36	4.138	0.62	1	Eligible	0	NA	39	no	200	140	942.8571429	0	0	0
4839	2007-2008	46497	29.87	2	67	64	Male	Non-Hispanic Black	1	2.45	1	1180.124029	1	1	1	0	2.7	0.7	2.5	264	103.2	27	27	6.491	1.29	1	Eligible	0	NA	141	no	244.4444444	171.1111111	942.8571429	0	0	0
42983	2015-2016	87727	33.3	2	119	80	Female	Other Hispanic	0	0.81	1	1143.638936	1	4	1	0	1.2	0.4	2.3	164	100	18	21	4.681	0.98	1	Eligible	0	NA	52	yes	314.3333333	125.7333333	943	0	0	0
33402	2013-2014	77760	34.4	2	105	63	Male	Non-Hispanic White	0	1.18	2	3277.260152	1	4	1	0	1.9	0.6	3.7	153	123	26	28	4.112	0.93	1	Eligible	0	NA	61	no	297.9473684	178.7684211	943.5	0	0	0
40737	2015-2016	85374	45.6	1	120	43	Male	Mexican American	1	1.13	1	4101.615143	1	0	0	0	1.1	0.4	3	126	131.9	16	18	3.905	1.11	1	Eligible	0	NA	37	yes	343.6363636	137.4545455	945	0	0	0
42282	2015-2016	86982	33.3	2	127	66	Male	Mexican American	1	2.5	2	2123.394648	0	0	0	1	1.6	0.5	2.5	189	111	41	28	4.551	1.06	1	Eligible	0	NA	45	no	295.3125	147.65625	945	0	0	0
21167	2011-2012	63363	36.7	2	95	65	Female	Other Race - Including Multi-Racial	0	0.75	2	6009.124694	1	1	0	1	2.2	0.6	3.3	172	123.3	10	13	4.965	1.45	1	Eligible	0	NA	92	no	258	154.8	946	0	0	0
52647	2017-2018	97869	29.4	2	141	80	Female	Non-Hispanic White	1	2.55	1	6501.276268	1	NA	1	1	2.4	0.7	3.6	184	106.2	15	19	4.293	1.4	1	Eligible	0	NA	33	no	276	193.2	946.2857143	0	1	0
14989	2009-2010	57000	29.31	1	83	61	Male	Non-Hispanic Black	0	4.16	1	2048.491623	1	2	0	2	2	0.7	3.2	207	98.5	38	30	5.741	2.79	1	Eligible	1	Yes - Condition listed as a multiple cause of death	121	no	331.2	231.84	946.2857143	0	1	0
10056	2009-2010	51925	48.4	1	78	80	Male	Non-Hispanic Black	0	2.06	0	1690.426336	1	1	0	0	2.5	0.9	4	213	146	30	32	4.577	1.47	1	Eligible	1	No - Condition not listed as a multiple cause of death	33	no	340.8	306.72	946.6666667	0	1	0
26374	2011-2012	68810	47.8	1	95	80	Male	Non-Hispanic White	0	0.66	1	2198.312502	0	NA	0	0	2.4	0.7	3.4	195	147.8	14	23	4.939	0.85	1	Eligible	0	NA	101	no	276.25	193.375	947.1428571	0	1	0
19324	2009-2010	61447	43.44	2	76	45	Male	Non-Hispanic White	0	3.23	0	15421.87331	0	4	0	2	1.4	0.6	2.8	203	129.7	23	22	3.336	1.09	1	Eligible	0	NA	129	no	406	243.6	947.3333333	1	1	0
11486	2009-2010	53385	31.44	2	83	77	Male	Non-Hispanic White	1	2.75	1	6844.310656	1	4	1	0	0.9	0.5	3	158	108.3	20	25	6.749	1.16	1	Eligible	0	NA	115	no	526.6666667	263.3333333	948	1	1	0
14732	2009-2010	56734	30.79	1	78	73	Female	Other Hispanic	0	NA	0	1428.369876	0	0	0	0	1.9	0.4	2.3	165	99.9	47	54	4.163	1.01	1	Eligible	1	No - Condition not listed as a multiple cause of death	103	no	199.7368421	79.89473684	948.75	0	0	0
36110	2013-2014	80565	33.6	1	106	47	Female	Non-Hispanic White	0	0.38	1	4650.190117	0	1	2	0	3.2	0.6	3.9	146	121.3	19	26	4.526	1.11	1	Eligible	0	NA	66	no	177.9375	106.7625	949	0	0	0
24252	2011-2012	66591	35	1	98	34	Male	Non-Hispanic White	1	3.7	2	13829.03724	1	2	1	0	1.3	0.5	2.4	198	110.3	37	29	4.138	1.11	1	Eligible	0	NA	94	no	365.5384615	182.7692308	950.4	0	0	0
30709	2013-2014	74954	33.6	2	118	48	Female	Other Hispanic	1	3.02	1	4040.541812	1	1	0	2	2.5	0.5	2.2	216	100.3	37	25	5.793	1.99	1	Eligible	0	NA	81	no	190.08	95.04	950.4	0	0	0
11443	2009-2010	53342	36.99	1	80	52	Male	Non-Hispanic White	1	2.49	2	11433.76677	1	1	0	0	1.6	0.6	3.1	184	120.2	68	58	5.275	1.37	1	Eligible	0	NA	122	no	356.5	213.9	950.6666667	0	1	0
23153	2011-2012	65446	28.1	2	90	65	Male	Non-Hispanic Black	1	1.73	1	1761.342469	1	2	2	0	3.1	0.7	3.7	180	100.3	38	39	5.922	1.19	1	Eligible	0	NA	88	no	214.8387097	150.3870968	951.4285714	0	0	0
42124	2015-2016	86817	30.4	2	129	60	Male	Mexican American	1	NA	1	1181.072098	1	2	0	0	1.3	0.7	3.6	185	112.2	144	123	3.957	1.34	1	Eligible	0	NA	51	no	512.3076923	358.6153846	951.4285714	1	2	0
29019	2011-2012	71571	39.8	2	101	60	Male	Non-Hispanic Black	1	5	1	1856.092144	0	3	0	1	2.1	0.4	2.2	173	130.2	21	23	5.715	1.34	1	Eligible	0	NA	106	no	181.2380952	72.4952381	951.5	0	0	0
12410	2009-2010	54343	35.98	1	82	28	Male	Non-Hispanic Black	0	0	1	4929.511013	0	4	0	2	2.3	0.5	2.6	183	111.9	23	24	4.707	1.11	1	Eligible	0	NA	128	no	206.8695652	103.4347826	951.6	0	0	0
13696	2009-2010	55662	35.37	1	77	65	Male	Non-Hispanic White	1	5	2	9130.80753	1	2	1	2	2	0.5	2.6	183	120.3	27	22	4.991	1.5	1	Eligible	0	NA	124	no	237.9	118.95	951.6	0	0	0
11850	2009-2010	53762	39.66	2	89	44	Male	Mexican American	1	NA	1	2105.018689	0	NA	0	0	2.6	0.6	3.4	168	121	69	43	6.31	1.01	1	Eligible	0	NA	125	no	219.6923077	131.8153846	952	0	0	0
18261	2009-2010	60343	50.86	2	88	20	Female	Mexican American	0	NA	0	3262.417307	0	3	0	0	2	0.6	2.8	204	126.5	32	27	2.922	1.53	1	Eligible	0	NA	111	no	285.6	171.36	952	0	0	0
31785	2013-2014	76069	30.7	1	116	44	Male	Non-Hispanic Black	1	4.25	2	3961.488666	1	2	0	0	1.3	0.4	1.7	224	95	20	25	3.957	0.65	1	Eligible	0	NA	67	no	292.9230769	117.1692308	952	0	0	0
13531	2009-2010	55496	33.88	1	79	80	Male	Non-Hispanic White	1	5	2	4058.448886	1	2	0	0	1.3	0.5	4	119	118	8	19	3.155	1.27	1	Eligible	1	No - Condition not listed as a multiple cause of death	35	no	366.1538462	183.0769231	952	0	0	0
14200	2009-2010	56187	40.46	2	81	56	Male	Non-Hispanic Black	1	2.51	0	3866.769844	1	NA	0	1	1.3	0.4	4.2	91	149.1	30	29	4.474	1.27	1	Eligible	0	NA	127	no	294	117.6	955.5	0	0	0
36094	2013-2014	80548	28.7	2	115	80	Male	Non-Hispanic White	0	2.74	1	7737.034594	1	0	0	0	1.8	0.6	3.9	147	108.7	28	24	4.655	0.93	1	Eligible	1	No - Condition not listed as a multiple cause of death	29	no	318.5	191.1	955.5	0	1	0
44545	2015-2016	89357	34.2	1	132	39	Male	Non-Hispanic Black	1	NA	0	4516.076098	0	2	2	1	1.9	0.7	3	223	108.4	24	19	6.232	0.83	1	Eligible	0	NA	42	no	352.1052632	246.4736842	955.7142857	0	1	0
49037	2017-2018	94047	35.6	2	138	45	Female	Mexican American	1	2.72	1	6519.849561	0	4	2	0	1.8	0.6	3.1	185	109.2	55	36	4.991	0.88	1	Eligible	0	NA	34	no	318.6111111	191.1666667	955.8333333	0	1	0
17707	2009-2010	59777	27.79	1	75	29	Male	Non-Hispanic White	1	0.41	1	5083.213812	0	4	0	2	1.8	0.6	2.8	205	111.3	71	37	3.982	1.16	1	Eligible	0	NA	120	no	318.8888889	191.3333333	956.6666667	0	1	0
32051	2013-2014	76351	35.4	1	111	43	Female	Other Hispanic	1	0.54	0	4918.957703	0	4	2	1	1.9	0.8	3.6	213	110.7	12	15	5.12	0.83	1	Eligible	0	NA	68	no	403.5789474	322.8631579	958.5	1	2	0
6267	2007-2008	47987	33.17	2	61	45	Male	Other Hispanic	1	3.98	0	4696.261742	0	NA	0	0	1.9	0.5	3.5	137	108.3	25	22	6.905	1.63	1	Eligible	0	NA	136	no	252.3684211	126.1842105	959	0	0	0
6868	2007-2008	48623	26.37	1	60	62	Male	Non-Hispanic White	1	5	2	8632.448336	1	2	0	2	1.3	0.5	2	240	102	22	21	3.698	1.4	1	Eligible	0	NA	146	no	369.2307692	184.6153846	960	0	1	0
21711	2011-2012	63936	32.2	2	96	35	Male	Non-Hispanic White	0	3.67	2	19971.54117	0	NA	2	0	1.8	0.6	3.2	180	114	157	90	4.189	1.06	1	Eligible	0	NA	89	no	320	192	960	0	1	0
25754	2011-2012	68170	37.8	2	98	37	Male	Non-Hispanic Black	1	3.36	0	3821.998726	1	2	0	1	1.6	0.9	4.3	201	129.5	33	24	5.094	1.6	1	Eligible	0	NA	103	no	540.1875	486.16875	960.3333333	1	2	0
27187	2011-2012	69653	28.3	1	94	28	Male	Non-Hispanic White	1	3.14	2	18647.91445	0	2	0	0	2.6	0.7	2.5	269	96.4	38	25	4.732	0.78	1	Eligible	0	NA	90	no	258.6538462	181.0576923	960.7142857	0	0	0
4995	2007-2008	46660	29.9	1	65	39	Male	Mexican American	1	3.2	1	4619.216342	0	4	0	1	1.5	0.6	2.9	199	99.5	40	28	6.077	1.11	1	Eligible	0	NA	148	no	384.7333333	230.84	961.8333333	1	1	0
39606	2015-2016	84195	31.6	2	126	45	Male	Non-Hispanic Black	0	1.85	0	3412.385915	0	1	0	0	2.5	0.6	3.7	156	113.3	29	36	5.844	1.47	1	Eligible	0	NA	54	no	230.88	138.528	962	0	0	0
13610	2009-2010	55575	29.54	2	78	28	Male	Other Hispanic	1	0.64	1	5394.652696	0	NA	0	2	1.5	0.5	2.9	166	99.3	61	77	6.439	1.94	1	Eligible	0	NA	123	no	320.9333333	160.4666667	962.8	0	0	0
17703	2009-2010	59773	31.83	1	78	26	Male	Non-Hispanic Black	0	NA	0	4255.475207	0	4	0	2	1.3	0.4	1.8	214	99	21	29	6.543	1.42	1	Eligible	0	NA	115	no	296.3076923	118.5230769	963	0	0	0
31984	2013-2014	76277	31.3	1	113	80	Male	Non-Hispanic White	1	0.97	1	2584.509527	0	2	1	2	0.9	0.9	4.4	197	107.9	14	21	3.155	1.03	1	Eligible	0	NA	82	yes	963.1111111	866.8	963.1111111	2	2	0
16693	2009-2010	58741	30.26	2	84	60	Male	Mexican American	1	2.26	0	1102.481278	1	4	0	1	3.2	0.7	3.2	211	101	21	21	5.974	1.37	1	Eligible	0	NA	117	no	211	147.7	964.5714286	0	0	0
22678	2011-2012	64946	41	2	95	60	Male	Non-Hispanic Black	1	1.05	0	985.3495483	1	1	1	1	0.8	0.5	4.2	115	145.5	29	16	1.914	1.34	1	Eligible	1	No - Condition not listed as a multiple cause of death	76	no	603.75	301.875	966	2	1	0
52888	2017-2018	98130	36.8	2	139	68	Male	Non-Hispanic White	1	1.61	1	3754.787983	1	NA	0	1	1.6	0.6	3.6	161	126.3	31	33	4.396	1.71	1	Eligible	0	NA	30	no	362.25	217.35	966	0	1	0
27534	2011-2012	70014	28.6	1	93	32	Male	Non-Hispanic White	0	5	0	14593.08631	0	2	0	1	2.3	0.6	4	145	103.2	20	24	4.577	1.16	1	Eligible	0	NA	93	no	252.173913	151.3043478	966.6666667	0	0	0
36550	2013-2014	81020	30.8	1	116	40	Male	Non-Hispanic White	0	1.06	1	3984.784165	0	0	0	0	3.9	0.7	3.6	188	105.1	28	33	6.698	0.88	1	Eligible	0	NA	67	no	173.5384615	121.4769231	966.8571429	0	0	0
14727	2009-2010	56728	29.16	2	75	29	Male	Non-Hispanic Black	1	0.82	1	6479.634275	0	2	1	0	3.8	0.6	3.3	176	101.4	38	34	3.31	1.42	1	Eligible	0	NA	131	no	152.8421053	91.70526316	968	0	0	0
7111	2007-2008	48876	37.95	2	67	69	Female	Other Hispanic	1	2.14	0	1109.700268	1	1	0	0	2	0.5	2.2	220	110	24	20	6.181	1.24	1	Eligible	0	NA	142	yes	242	121	968	0	0	0
51426	2017-2018	96576	31.1	1	142	56	Male	Non-Hispanic White	1	0.86	1	4577.277606	1	NA	1	2	1.8	0.6	3.7	157	102.5	47	32	4.241	0.88	1	Eligible	0	NA	25	no	322.7222222	193.6333333	968.1666667	0	1	0
10261	2009-2010	52135	32.93	1	77	74	Male	Non-Hispanic White	1	4.53	2	4934.899195	1	NA	1	2	0.9	0.5	4.7	103	127.9	19	21	5.431	1.45	1	Eligible	0	NA	112	no	537.8888889	268.9444444	968.2	1	1	0
29150	2011-2012	71704	28.1	1	95	77	Male	Non-Hispanic White	1	1.12	1	12294.41839	0	1	1	1	1.1	0.8	4.1	189	105.4	19	32	4.293	0.98	1	Eligible	0	NA	100	no	704.4545455	563.5636364	968.625	2	2	0
9153	2007-2008	50993	43.43	2	59	34	Male	Non-Hispanic White	1	0.63	0	4039.988764	1	2	0	0	2.1	0.8	2.7	287	139	46	31	5.172	1.16	1	Eligible	0	NA	139	no	369	295.2	968.625	0	1	0
21855	2011-2012	64084	30.8	3	91	80	Male	Non-Hispanic White	0	NA	1	6757.67377	1	1	1	0	1.7	0.8	5	155	112.3	23	31	3.957	1.37	1	Eligible	1	No - Condition not listed as a multiple cause of death	30	yes	455.8823529	364.7058824	968.75	1	2	0
12704	2009-2010	54647	32.41	2	86	39	Male	Mexican American	1	0.71	0	4392.565739	0	2	1	0	2.2	0.5	2.8	173	107.1	96	45	6.387	1.03	1	Eligible	0	NA	117	no	220.1818182	110.0909091	968.8	0	0	0
19244	2009-2010	61365	36.12	2	77	61	Female	Other Race - Including Multi-Racial	1	5	1	3881.413125	1	0	0	0	3.2	0.4	1.7	228	111.7	20	28	5.172	1.71	1	Eligible	0	NA	117	no	121.125	48.45	969	0	0	0
39168	2015-2016	83733	30.8	1	125	53	Male	Non-Hispanic White	0	1.32	1	4213.737655	0	4	2	0	2.3	0.7	4	170	107.9	35	31	6.905	1.63	1	Eligible	0	NA	41	no	295.6521739	206.9565217	971.4285714	0	1	0
13212	2009-2010	55170	38.5	2	84	55	Female	Other Race - Including Multi-Racial	0	4.12	2	4036.16151	1	0	0	1	1.9	0.6	2.9	201	103.7	26	28	3.982	1.66	1	Eligible	0	NA	118	no	306.7894737	184.0736842	971.5	0	0	0
33101	2013-2014	77452	29.1	2	110	27	Male	Mexican American	1	0.73	1	6274.467016	0	3	1	1	2.8	0.5	3	162	98.2	57	33	4.526	0.7	1	Eligible	0	NA	64	no	173.5714286	86.78571429	972	0	0	0
7265	2007-2008	49035	36.67	2	72	60	Female	Non-Hispanic White	1	5	2	11673.49053	1	2	0	0	1.6	0.7	2.8	243	112.9	40	33	4.681	1.03	1	Eligible	0	NA	136	no	425.25	297.675	972	1	1	0
3283	2007-2008	44888	31.49	2	61	22	Male	Other Race - Including Multi-Racial	0	1.98	1	6677.99921	0	4	2	2	1.9	0.8	4.3	181	100.4	22	20	5.069	1.11	1	Eligible	0	NA	137	no	409.6315789	327.7052632	972.875	1	2	0
47039	2015-2016	91954	35.6	2	127	80	Female	Non-Hispanic White	0	NA	0	9495.707242	1	1	0	0	2.4	0.9	4.4	199	113.5	10	17	4.138	1.03	1	Eligible	0	NA	46	yes	364.8333333	328.35	972.8888889	0	2	0
41848	2015-2016	86530	28.1	2	131	58	Female	Non-Hispanic White	0	0.51	2	10375.71157	1	1	2	0	2.4	0.9	4	219	94.4	25	34	4.474	0.65	1	Eligible	0	NA	51	yes	365	328.5	973.3333333	0	2	0
49938	2017-2018	95004	27.2	2	136	80	Male	Non-Hispanic White	0	5	1	6421.336658	1	4	1	0	1.2	0.6	3.3	177	114.7	13	17	4.396	1.86	1	Eligible	0	NA	33	no	486.75	292.05	973.5	1	1	0
46215	2015-2016	91094	32.5	1	128	71	Female	Mexican American	1	0.5	0	2260.195261	1	4	1	0	2.9	0.5	2.4	203	109	32	46	4.991	1.29	1	Eligible	0	NA	47	no	168	84	974.4	0	0	0
13124	2009-2010	55079	35.4	2	79	50	Male	Other Hispanic	0	3.69	2	2464.481808	0	4	0	0	1.5	0.3	2.5	117	126.7	17	18	4.991	1.16	1	Eligible	0	NA	118	no	195	58.5	975	0	0	0
31796	2013-2014	76081	27.1	1	111	35	Male	Non-Hispanic White	1	4.35	0	11684.20743	0	3	1	1	1.4	0.3	1.5	195	95.7	63	46	4.913	1.4	1	Eligible	0	NA	68	no	208.9285714	62.67857143	975	0	0	0
44049	2015-2016	88838	31.4	1	124	67	Male	Non-Hispanic Black	1	2.49	0	1991.211347	1	2	0	0	2.5	0.6	2.5	234	109.2	27	26	7.215	1.5	1	Eligible	0	NA	45	no	234	140.4	975	0	0	0
47670	2015-2016	92614	31.8	2	132	43	Male	Non-Hispanic White	1	NA	0	19768.17866	0	4	2	0	2.8	1	3.9	250	110.5	16	21	4.836	0.98	1	Eligible	0	NA	45	no	348.2142857	348.2142857	975	0	2	0
15557	2009-2010	57586	31.96	2	79	37	Male	Non-Hispanic White	1	3.55	0	10020.5683	0	4	2	0	1.7	0.7	3.9	175	101.4	36	27	5.12	1.03	1	Eligible	0	NA	117	no	401.4705882	281.0294118	975	1	1	0
39189	2015-2016	83754	43.7	1	128	67	Female	Other Hispanic	1	0.89	2	1698.652391	1	2	0	0	2.2	0.6	2.8	209	123	23	22	4.474	1.29	1	Eligible	0	NA	49	no	266	159.6	975.3333333	0	0	0
3903	2007-2008	45520	29.64	1	61	78	Female	Non-Hispanic White	1	2.33	1	7463.50801	0	3	0	0	1.7	0.6	2.8	209	114.7	11	21	4.991	1.45	1	Eligible	1	Yes - Condition listed as a multiple cause of death	94	no	344.2352941	206.5411765	975.3333333	0	1	0
12961	2009-2010	54914	33.02	1	84	33	Male	Non-Hispanic White	1	5	0	9740.381879	1	3	0	1	1.9	0.5	2	244	112	106	52	4.991	0.85	1	Eligible	0	NA	130	no	256.8421053	128.4210526	976	0	0	0
54912	2017-2018	100274	38.6	1	138	60	Female	Other Race - Including Multi-Racial	1	0.74	1	3881.055633	1	NA	0	0	1.3	0.6	3.2	183	116.2	13	18	4.189	1.29	1	Eligible	0	NA	27	yes	450.4615385	270.2769231	976	1	1	0
17031	2009-2010	59087	42.71	2	87	55	Female	Non-Hispanic Black	0	0.92	0	4397.552745	1	3	2	0	2.3	0.4	2.1	186	123.1	30	34	4.344	2.07	1	Eligible	0	NA	116	no	169.826087	67.93043478	976.5	0	0	0
10338	2009-2010	52214	26.66	3	86	38	Male	Mexican American	0	2.06	1	3738.418825	0	1	2	0	3.3	0.9	4	220	96.6	43	22	4.189	0.78	1	Eligible	0	NA	123	no	266.6666667	240	977.7777778	0	1	0
15621	2009-2010	57651	30.44	2	87	53	Male	Other Race - Including Multi-Racial	1	0.82	0	3438.084083	1	1	0	0	1.7	0.9	5.4	163	107.5	19	24	3.75	0.93	1	Eligible	0	NA	114	yes	517.7647059	465.9882353	978	1	2	0
47203	2015-2016	92124	43.4	2	131	42	Female	Non-Hispanic Black	1	1.58	0	3413.676566	1	0	0	1	1.5	0.4	2.2	178	121.2	14	21	4.862	1.29	1	Eligible	0	NA	43	no	261.0666667	104.4266667	979	0	0	0
22366	2011-2012	64621	26.9	1	100	38	Male	Other Hispanic	1	4.71	2	6622.848288	1	2	1	0	1.4	0.5	3.2	153	104	43	27	6.258	1.14	1	Eligible	0	NA	102	no	349.7142857	174.8571429	979.2	0	0	0
12938	2009-2010	54891	32.09	1	81	64	Male	Non-Hispanic Black	0	1.94	1	1775.138562	1	4	0	1	0.9	0.5	2.3	213	105.9	31	34	4.448	1.84	1	Eligible	0	NA	109	no	544.3333333	272.1666667	979.8	1	1	0
23616	2011-2012	65929	31.5	3	92	64	Male	Non-Hispanic White	1	1.59	1	6716.105428	1	1	0	0	1.1	0.4	2	196	116.6	22	26	4.396	1.09	1	Eligible	0	NA	100	yes	356.3636364	142.5454545	980	0	0	0
21278	2011-2012	63474	31.8	2	91	74	Male	Non-Hispanic White	1	1.89	0	13431.3876	1	1	0	0	1.1	0.6	2.8	210	112.4	12	16	4.163	1.09	1	Eligible	1	No - Condition not listed as a multiple cause of death	89	yes	534.5454545	320.7272727	980	1	2	0
29790	2013-2014	74011	29.6	1	112	55	Male	Non-Hispanic Black	1	5	2	3661.38055	1	2	0	0	2.8	0.8	4.7	167	101.9	15	23	4.965	1.24	1	Eligible	0	NA	76	no	280.3214286	224.2571429	981.125	0	1	0
40531	2015-2016	85161	32	1	123	66	Female	Non-Hispanic White	1	2.56	2	6263.157094	1	2	0	0	1.9	0.6	3.2	184	117.2	24	27	3.103	0.88	1	Eligible	0	NA	55	yes	309.8947368	185.9368421	981.3333333	0	1	0
32688	2013-2014	77017	32.2	1	110	34	Male	Non-Hispanic White	1	2.82	0	14258.1773	1	4	0	2	2.8	0.7	3.6	191	104.5	21	19	5.896	0.98	1	Eligible	0	NA	76	no	245.5714286	171.9	982.2857143	0	0	0
41073	2015-2016	85722	32.4	1	120	41	Female	Mexican American	1	0.69	0	2722.417188	0	0	0	0	2.9	0.9	3.9	227	106.5	24	27	2.948	1.06	1	Eligible	0	NA	40	no	305.2758621	274.7482759	983.6666667	0	1	0
34065	2013-2014	78440	29	2	109	57	Male	Non-Hispanic White	0	0	0	18670.00354	1	1	1	0	0.9	0.4	2.4	164	117.5	21	23	5.069	1.16	1	Eligible	0	NA	67	no	437.3333333	174.9333333	984	1	0	0
48115	2015-2016	93081	28.3	1	129	54	Male	Other Race - Including Multi-Racial	1	1	0	1785.44692	0	2	1	0	3.1	0.6	4.1	144	95.2	35	25	5.715	0.85	1	Eligible	0	NA	37	no	190.4516129	114.2709677	984	0	0	0
25790	2011-2012	68206	33.3	1	91	35	Female	Other Race - Including Multi-Racial	1	3.22	2	3051.342265	1	NA	0	0	1.5	0.3	1.5	197	105.4	15	18	4.758	1.34	1	Eligible	0	NA	93	no	197	59.1	985	0	0	0
20525	2011-2012	62690	35.4	1	90	26	Female	Non-Hispanic Black	0	NA	0	3177.122227	0	4	2	0	2.4	0.4	2	197	112.7	21	25	4.163	1.47	1	Eligible	0	NA	97	no	164.1666667	65.66666667	985	0	0	0
14443	2009-2010	56434	40.84	1	77	26	Male	Non-Hispanic White	1	1.59	0	14926.79688	1	4	0	2	4.2	0.8	4	197	126.2	75	45	4.293	1.19	1	Eligible	0	NA	123	no	187.6190476	150.0952381	985	0	0	0
7774	2007-2008	49562	32.24	2	63	60	Male	Non-Hispanic White	1	5	2	8801.231802	1	2	1	2	1.7	0.9	4.5	197	110	49	42	4.81	1.24	1	Eligible	0	NA	150	no	521.4705882	469.3235294	985	1	2	0
15487	2009-2010	57514	33.1	1	83	24	Male	Non-Hispanic White	0	4.08	0	18513.89858	0	4	0	1	3.3	0.8	3.6	219	103	31	21	6	0.96	1	Eligible	0	NA	110	no	238.9090909	191.1272727	985.5	0	1	0
34515	2013-2014	78907	42.1	2	115	30	Male	Non-Hispanic White	1	5	2	12410.59764	0	3	1	0	2	0.6	2.7	219	129	30	32	4.086	0.96	1	Eligible	0	NA	69	no	295.65	177.39	985.5	0	0	0
28813	2011-2012	71359	27.8	2	94	41	Male	Other Hispanic	1	0.01	0	5541.285885	0	NA	0	0	1.9	0.6	3.4	174	100	34	28	4.189	0.91	1	Eligible	0	NA	106	no	311.3684211	186.8210526	986	0	1	0
2320	2007-2008	43881	30.34	2	66	64	Male	Non-Hispanic White	1	5	2	10506.19589	1	2	0	1	1.5	0.6	3.2	185	114.2	27	21	4.577	1.29	1	Eligible	0	NA	146	no	394.6666667	236.8	986.6666667	1	1	0
8079	2007-2008	49879	32.82	2	64	58	Male	Non-Hispanic White	1	1.29	0	4021.014344	1	4	1	2	1.6	0.7	2.8	247	118.2	15	23	3.414	0.98	1	Eligible	0	NA	148	no	432.25	302.575	988	1	1	0
4805	2007-2008	46461	36.3	1	65	48	Female	Non-Hispanic Black	1	1.08	0	4474.408185	1	NA	0	0	2.4	0.5	2	247	101	14	18	4.862	1.68	1	Eligible	0	NA	147	no	205.8333333	102.9166667	988	0	0	0
44431	2015-2016	89237	33.8	2	119	78	Male	Non-Hispanic White	0	1.35	1	4625.519513	1	2	0	1	2.6	0.6	3.9	152	126.2	29	28	3.698	1.11	1	Eligible	0	NA	52	no	228	136.8	988	0	0	0
24558	2011-2012	66918	34.6	2	103	72	Male	Non-Hispanic White	1	3.44	0	5826.761282	1	2	1	2	2.2	0.6	3.9	152	126.7	79	62	4.784	1.29	1	Eligible	0	NA	85	yes	269.4545455	161.6727273	988	0	0	0
15510	2009-2010	57537	32.62	1	80	40	Male	Non-Hispanic White	0	0.92	1	2803.754122	1	4	2	0	2.8	0.8	3.1	255	121.7	54	32	5.198	0.8	1	Eligible	0	NA	121	no	282.3214286	225.8571429	988.125	0	1	0
51740	2017-2018	96916	38.1	1	142	69	Female	Mexican American	1	3.69	1	3455.588125	0	3	0	0	2.2	0.5	2.3	215	108.1	14	22	4.655	1.76	1	Eligible	0	NA	26	no	224.7727273	112.3863636	989	0	0	0
16857	2009-2010	58907	33.43	1	80	29	Male	Non-Hispanic White	0	0.92	2	4459.616621	0	0	0	0	1.6	0.6	2.8	212	114.7	55	33	5.767	0.78	1	Eligible	0	NA	122	no	371	222.6	989.3333333	1	1	0
57267	2017-2018	102800	23.6	2	138	65	Male	Non-Hispanic White	0	5	1	15270.75811	0	NA	1	1	1.5	0.6	3.3	180	91.7	50	50	5.301	1.03	1	Eligible	0	NA	34	yes	396	237.6	990	1	1	0
27910	2011-2012	70405	32.7	1	91	61	Female	Non-Hispanic White	1	5	2	19701.63492	0	0	0	1	1.8	0.7	3.3	210	111.6	15	21	6.129	1.37	1	Eligible	0	NA	99	no	385	269.5	990	1	1	0
26461	2011-2012	68899	28.6	2	100	48	Male	Non-Hispanic Black	0	5	1	3758.344871	0	4	2	2	2.5	0.5	3.7	134	104.7	31	21	6.155	1.09	1	Eligible	0	NA	99	no	198.32	99.16	991.6	0	0	0
48349	2015-2016	93327	31.8	2	130	75	Female	Non-Hispanic White	0	4.21	1	17981.0594	1	1	0	1	3.4	1.1	3.6	303	106.5	18	28	6.129	1.97	1	Eligible	0	NA	39	no	320.8235294	352.9058824	991.6363636	0	2	0
44484	2015-2016	89293	29.9	2	130	80	Male	Non-Hispanic White	1	5	2	7986.92863	0	2	1	0	1.8	0.6	3.5	170	108	24	30	4.06	1.29	1	Eligible	0	NA	41	no	330.5555556	198.3333333	991.6666667	0	1	0
12671	2009-2010	54613	29.65	1	80	54	Male	Non-Hispanic White	1	2.31	1	2995.283967	1	4	0	0	3.2	0.7	3.9	178	106	61	49	7.577	2.51	1	Eligible	0	NA	121	no	216.9375	151.85625	991.7142857	0	0	0
36971	2013-2014	81456	31.1	2	106	80	Male	Non-Hispanic White	1	3.18	0	5772.701767	1	0	0	1	1.2	0.5	3.1	160	117.2	28	21	3.155	1.22	1	Eligible	0	NA	72	yes	413.3333333	206.6666667	992	1	1	0
52175	2017-2018	97367	31.8	2	139	61	Female	Non-Hispanic White	1	3.04	1	16452.51626	1	NA	2	0	2	0.7	3.1	224	108.4	10	15	4.5	1.71	1	Eligible	0	NA	31	no	347.2	243.04	992	0	1	0
24859	2011-2012	67229	38.3	2	91	65	Male	Non-Hispanic White	1	1.61	1	23655.55659	0	2	2	0	2.3	0.6	3.2	186	133.3	23	22	4.784	1.53	1	Eligible	0	NA	106	yes	258.7826087	155.2695652	992	0	0	0
38568	2013-2014	83114	28.8	2	104	69	Male	Non-Hispanic White	0	2.83	1	11706.02442	0	2	1	0	1.6	0.6	3.2	186	117.7	43	32	5.146	1.91	1	Eligible	0	NA	70	no	372	223.2	992	1	1	0
54719	2017-2018	100067	44.5	2	139	69	Male	Non-Hispanic White	1	3.04	0	1207.126456	1	2	1	2	1.8	0.7	4.4	158	143.8	31	27	3.103	0.96	1	Eligible	0	NA	32	no	386.2222222	270.3555556	993.1428571	1	1	0
6563	2007-2008	48298	27.67	1	71	56	Male	Non-Hispanic White	1	1.39	1	5029.308044	0	1	1	2	1.8	0.4	2.8	142	104	57	46	4.577	0.83	1	Eligible	0	NA	153	no	220.8888889	88.35555556	994	0	0	0
21734	2011-2012	63959	26.1	1	101	41	Male	Non-Hispanic White	1	1.17	1	4688.260623	1	1	2	1	2.7	0.8	4.3	185	96.7	14	18	5.922	0.83	1	Eligible	0	NA	100	no	294.6296296	235.7037037	994.375	0	1	0
15136	2009-2010	57154	35.09	1	84	60	Male	Non-Hispanic Black	1	5	2	1439.025107	0	2	1	2	1.2	0.5	1.9	262	118.8	28	23	5.793	1.27	1	Eligible	0	NA	130	no	414.8333333	207.4166667	995.6	1	1	0
11144	2009-2010	53040	39.96	2	76	46	Male	Non-Hispanic White	1	1.31	0	3526.972305	1	2	0	2	2.5	0.6	3.1	193	124.3	76	41	7.499	0.7	1	Eligible	0	NA	130	no	239.32	143.592	997.1666667	0	0	0
28743	2011-2012	71284	39.3	2	90	64	Female	Non-Hispanic Black	0	0.67	2	1781.911791	1	1	1	0	1.3	0.6	3.1	193	109.2	27	35	3.362	1.29	1	Eligible	0	NA	87	no	460.2307692	276.1384615	997.1666667	1	1	0
29944	2013-2014	74170	31.6	1	109	56	Male	Non-Hispanic Black	1	5	2	4531.375495	1	2	0	0	1.4	0.3	1.6	187	108.9	20	26	5.456	1.27	1	Eligible	0	NA	81	no	213.7142857	64.11428571	997.3333333	0	0	0
5708	2007-2008	47402	30.27	2	62	26	Male	Non-Hispanic White	0	2.02	2	13644.77099	0	4	1	2	1.7	0.6	3.5	171	112.1	33	22	6.594	1.58	1	Eligible	0	NA	156	no	352.0588235	211.2352941	997.5	0	1	0
57364	2017-2018	102901	36.5	1	144	66	Male	Non-Hispanic Black	1	2.46	1	2678.007721	1	2	0	0	1.6	0.5	2.4	208	114.9	24	29	7.448	1.14	1	Eligible	0	NA	31	no	312	156	998.4	0	0	0
7393	2007-2008	49166	31.2	1	67	73	Female	Non-Hispanic White	1	2.56	1	3463.917923	1	0	0	0	2.7	0.9	2.8	321	103.4	38	47	4.707	0.91	1	Eligible	1	No - Condition not listed as a multiple cause of death	82	no	332.8888889	299.6	998.6666667	0	1	0
15766	2009-2010	57800	30.05	2	76	62	Male	Non-Hispanic White	1	5	1	9963.702042	1	2	1	1	1	0.6	2.8	214	101.5	17	29	6.31	0.96	1	Eligible	0	NA	129	yes	599.2	359.52	998.6666667	2	2	0
11442	2009-2010	53341	29.66	1	80	60	Male	Other Hispanic	0	3.88	1	1076.871513	0	2	0	0	1.8	0.7	3.7	189	109.5	21	25	4.758	0.78	1	Eligible	0	NA	122	no	388.5	271.95	999	1	1	0
34390	2013-2014	78781	29.4	1	106	29	Male	Non-Hispanic Black	1	0.83	1	5486.978764	0	4	0	2	1.8	1	5.1	196	102.7	51	37	5.689	1.55	1	Eligible	0	NA	65	no	555.3333333	555.3333333	999.6	1	2	0
35980	2013-2014	80430	27.8	1	116	46	Male	Non-Hispanic White	1	5	0	11654.90781	0	4	1	2	1.4	0.4	2.5	160	103.2	48	36	5.301	0.83	1	Eligible	0	NA	68	no	285.7142857	114.2857143	1000	0	0	0
41389	2015-2016	86054	33.5	2	123	40	Male	Non-Hispanic Black	0	NA	1	5533.716292	0	1	2	1	2.9	0.7	4	175	116.9	17	17	3.827	0.62	1	Eligible	0	NA	37	no	241.3793103	168.9655172	1000	0	0	0
7780	2007-2008	49568	28.4	1	63	52	Male	Non-Hispanic White	0	5	0	13296.35555	1	2	1	1	1.5	0.4	2.8	143	103.5	42	26	4.112	0.78	1	Eligible	0	NA	133	no	266.9333333	106.7733333	1001	0	0	0
24130	2011-2012	66464	29.7	2	103	21	Male	Mexican American	0	0.79	0	6487.019014	0	2	0	0	2.8	0.5	3.5	143	100.4	21	26	3.672	0.83	1	Eligible	0	NA	86	no	178.75	89.375	1001	0	0	0
35732	2013-2014	80175	47.6	2	105	64	Male	Non-Hispanic Black	1	1.77	1	2140.066943	1	1	0	2	1.5	0.6	3.1	194	135.5	22	22	3.62	0.96	1	Eligible	0	NA	60	no	400.9333333	240.56	1002.333333	1	1	0
2991	2007-2008	44579	26.09	2	70	59	Male	Non-Hispanic Black	1	0.57	1	4303.303802	1	4	0	1	2.9	0.9	4.8	188	104.2	56	51	6.724	1.89	1	Eligible	1	Yes - Condition listed as a multiple cause of death	59	yes	311.1724138	280.0551724	1002.666667	0	1	0
38595	2013-2014	83143	26.3	1	104	71	Male	Non-Hispanic Black	0	NA	1	1688.713497	1	NA	0	0	2.2	0.9	6.4	141	102.3	23	25	2.87	0.85	1	Eligible	0	NA	73	no	410.1818182	369.1636364	1002.666667	1	2	0
53671	2017-2018	98948	34.9	1	136	33	Male	Non-Hispanic White	1	3.79	0	32745.78567	1	3	1	2	2.7	0.7	4.5	156	123.1	86	54	4.681	1.27	1	Eligible	0	NA	26	no	260	182	1002.857143	0	0	0
6525	2007-2008	48260	33.93	1	68	68	Female	Non-Hispanic Black	1	3.07	2	1960.206418	1	1	0	1	2.2	0.3	1.7	177	109.3	20	34	6.206	1.81	1	Eligible	0	NA	138	no	136.7727273	41.03181818	1003	0	0	0
3943	2007-2008	45561	31.47	1	61	79	Female	Non-Hispanic White	0	1.52	1	3498.018977	1	0	0	1	1	0.5	2.9	173	101.7	25	27	5.379	1.06	1	Eligible	1	No - Condition not listed as a multiple cause of death	84	no	501.7	250.85	1003.4	1	1	0
37982	2013-2014	82504	25.9	2	111	73	Male	Other Hispanic	0	0.73	1	1791.193421	1	2	2	2	2.9	0.6	2.4	251	100	22	30	5.922	1.11	1	Eligible	0	NA	67	no	207.7241379	124.6344828	1004	0	0	0
55108	2017-2018	100485	34	2	147	67	Male	Non-Hispanic White	1	NA	2	27559.16038	0	2	0	1	2.1	0.8	4.1	196	127.7	25	21	4.939	1.34	1	Eligible	0	NA	36	no	382.6666667	306.1333333	1004.5	1	1	0
19942	2009-2010	62085	27.8	1	78	54	Male	Non-Hispanic Black	1	4.92	0	2929.573668	1	2	0	0	2.4	0.3	1.5	201	100.7	32	27	4.913	0.98	1	Eligible	0	NA	123	no	125.625	37.6875	1005	0	0	0
40940	2015-2016	85584	35.6	2	128	47	Male	Non-Hispanic White	1	5	0	23893.02702	1	2	0	0	1.9	0.6	3	201	122.6	42	36	6.336	1.58	1	Eligible	0	NA	48	no	317.3684211	190.4210526	1005	0	1	0
11303	2009-2010	53199	28.85	2	88	54	Male	Mexican American	1	NA	1	1953.96293	0	2	0	0	2.1	0.6	2.9	208	101	26	23	4.965	1.29	1	Eligible	0	NA	112	no	287.2380952	172.3428571	1005.333333	0	0	0
28807	2011-2012	71353	34.1	1	95	76	Female	Non-Hispanic White	0	1.29	1	6170.716777	1	2	0	0	1.8	0.3	2	151	99	48	55	4.577	1.24	1	Eligible	1	Yes - Condition listed as a multiple cause of death	79	no	167.7777778	50.33333333	1006.666667	0	0	0
20494	2011-2012	62658	34.5	1	92	68	Male	Non-Hispanic White	0	2.3	1	4785.137921	0	2	1	1	1.4	0.4	2.6	155	112.8	22	26	7.732	1.06	1	Eligible	0	NA	103	no	287.8571429	115.1428571	1007.5	0	0	0
6549	2007-2008	48284	27.5	1	67	64	Male	Non-Hispanic White	1	1.46	1	2866.470514	0	1	1	1	1.4	0.4	2.6	155	101	29	20	3.207	1.01	1	Eligible	0	NA	146	no	287.8571429	115.1428571	1007.5	0	0	0
21007	2011-2012	63195	27.4	2	93	59	Male	Other Hispanic	1	2.57	1	4099.04438	1	1	1	0	2.1	0.9	4.7	193	103.1	23	16	5.586	1.16	1	Eligible	0	NA	100	no	431.952381	388.7571429	1007.888889	1	2	0
36656	2013-2014	81131	29.6	1	107	49	Male	Other Hispanic	1	5	2	5284.664406	0	4	1	0	2.3	0.4	2.4	168	106.7	49	29	7.06	1.03	1	Eligible	0	NA	61	no	175.3043478	70.12173913	1008	0	0	0
10070	2009-2010	51940	30.49	2	81	31	Male	Non-Hispanic White	1	1.16	1	2497.037152	0	4	0	0	1.6	0.5	2.8	180	106.3	28	21	5.974	1.24	1	Eligible	0	NA	127	no	315	157.5	1008	0	0	0
16603	2009-2010	58651	26.39	2	82	80	Male	Other Hispanic	1	NA	1	2397.832073	1	NA	0	0	1.8	0.5	3.6	140	106.9	18	21	4.5	0.98	1	Eligible	1	No - Condition not listed as a multiple cause of death	33	no	280	140	1008	0	0	0
51036	2017-2018	96162	34.3	1	142	60	Female	Other Hispanic	0	1.06	0	1458.645297	0	3	0	0	0.8	0.3	2.1	144	104	52	50	5.198	1.01	1	Eligible	0	NA	26	no	378	113.4	1008	1	0	0
43857	2015-2016	88640	34.5	1	125	58	Male	Other Race - Including Multi-Racial	1	1.11	1	4226.383069	0	1	1	0	2.2	0.6	2.1	288	120.2	20	23	8.948	1.03	1	Eligible	0	NA	39	no	274.9090909	164.9454545	1008	0	0	0
8396	2007-2008	50201	32.04	1	70	54	Female	Mexican American	0	1.14	0	1630.709636	1	2	1	1	1.8	0.6	2.6	233	104.5	28	27	7.163	1.73	1	Eligible	0	NA	145	no	336.5555556	201.9333333	1009.666667	0	1	0
56369	2017-2018	101829	42.8	2	141	63	Male	Non-Hispanic White	1	5	1	17416.01561	1	NA	0	2	3.1	0.7	3.1	228	138.8	31	25	3.155	1.09	1	Eligible	0	NA	34	no	228	159.6	1009.714286	0	0	0
27664	2011-2012	70150	31.9	2	99	39	Male	Non-Hispanic White	0	5	2	13325.13572	1	2	0	0	1.3	0.7	3.1	228	108.3	22	20	5.922	1.63	1	Eligible	0	NA	96	no	543.6923077	380.5846154	1009.714286	1	2	0
57075	2017-2018	102597	38.6	2	139	70	Female	Non-Hispanic White	1	3.04	1	1484.995259	1	3	0	1	1.7	0.8	3.5	231	116.8	21	25	3.931	2.02	1	Eligible	0	NA	30	no	475.5882353	380.4705882	1010.625	1	2	0
34302	2013-2014	78688	36.2	1	111	39	Male	Mexican American	0	2.63	1	9599.622532	1	NA	0	0	1.5	0.5	3.2	158	104.5	12	18	3.646	1.29	1	Eligible	0	NA	68	no	337.0666667	168.5333333	1011.2	0	0	0
31446	2013-2014	75721	32.6	1	118	32	Male	Non-Hispanic White	1	0.7	1	1405.076898	0	2	1	0	2.8	0.6	2.3	264	100.2	28	33	6.956	0.26	1	Eligible	0	NA	80	no	216.8571429	130.1142857	1012	0	0	0
1055	2007-2008	42568	30.56	2	61	42	Male	Other Hispanic	1	2.12	0	3988.095289	1	4	0	1	1.9	0.6	3.3	184	109	47	23	8.146	1.97	1	Eligible	0	NA	137	no	319.5789474	191.7473684	1012	0	1	0
33819	2013-2014	78188	42.8	2	117	29	Male	Non-Hispanic Black	0	1.06	1	3099.249238	0	NA	0	2	2.2	0.4	2.2	184	119.7	38	38	4.215	1.11	1	Eligible	0	NA	70	no	184	73.6	1012	0	0	0
31536	2013-2014	75814	41.5	1	109	28	Male	Non-Hispanic White	0	0.04	0	5058.812125	0	4	0	1	2.3	0.5	2.1	241	123.5	71	45	6.181	1.01	1	Eligible	0	NA	82	no	220.0434783	110.0217391	1012.2	0	0	0
19735	2009-2010	61875	26.83	2	75	58	Male	Non-Hispanic White	0	1.66	1	16862.15415	0	0	1	2	1.3	0.4	2.5	162	104.6	21	25	5.017	1.16	1	Eligible	0	NA	131	no	311.5384615	124.6153846	1012.5	0	0	0
31128	2013-2014	75390	28.6	2	111	36	Male	Other Race - Including Multi-Racial	0	4.77	2	5126.639403	1	2	0	0	3.2	1.1	4.7	237	94.5	113	73	5.715	0.85	1	Eligible	0	NA	66	no	348.09375	382.903125	1012.636364	0	2	0
47548	2015-2016	92486	27.2	2	132	40	Male	Other Race - Including Multi-Racial	1	5	2	17181.18829	0	2	0	2	1.8	0.6	3.2	190	100.7	41	27	7.448	0.85	1	Eligible	0	NA	44	no	337.7777778	202.6666667	1013.333333	0	1	0
21390	2011-2012	63593	31.9	2	91	77	Male	Non-Hispanic White	1	NA	0	13140.83106	0	2	1	1	1.1	0.3	2.1	145	112.8	19	21	4.991	1.32	1	Eligible	0	NA	105	no	276.8181818	83.04545455	1015	0	0	0
38086	2013-2014	82611	28.5	1	117	33	Male	Other Race - Including Multi-Racial	0	4.25	0	2512.049222	1	3	1	0	1.7	0.5	2.7	188	96	24	20	6.129	0.98	1	Eligible	0	NA	61	no	298.5882353	149.2941176	1015.2	0	0	0
7058	2007-2008	48820	30.66	1	59	78	Male	Non-Hispanic White	1	2.19	0	5125.914085	1	NA	0	0	1.6	0.8	3.4	239	121.2	45	34	6.362	1.5	1	Eligible	0	NA	132	no	507.875	406.3	1015.75	1	2	0
54401	2017-2018	99724	27.4	1	138	56	Male	Non-Hispanic White	0	1.33	2	7166.053325	1	4	1	1	3.1	0.6	3.3	185	99.8	56	39	6.206	1.37	1	Eligible	0	NA	28	no	196.9354839	118.1612903	1017.5	0	0	0
37273	2013-2014	81764	30.1	1	107	74	Male	Mexican American	1	NA	1	2162.647977	1	1	1	0	2.3	0.6	3.7	165	107.2	26	21	4.681	2.07	1	Eligible	0	NA	60	no	265.4347826	159.2608696	1017.5	0	0	0
23473	2011-2012	65782	34.8	1	97	53	Female	Non-Hispanic Black	1	5	0	3668.756864	0	0	0	0	2.2	0.4	2.2	185	106.6	22	23	3.957	0.98	1	Eligible	0	NA	94	no	185	74	1017.5	0	0	0
28970	2011-2012	71522	32.8	1	95	63	Female	Non-Hispanic White	1	1.1	0	7111.540502	1	2	2	1	1.1	0.7	5.4	132	109.5	15	18	7.189	0.96	1	Eligible	0	NA	101	yes	648	453.6	1018.285714	2	2	0
18618	2009-2010	60715	27.18	2	75	34	Male	Non-Hispanic White	0	0.55	0	2575.953669	0	NA	1	2	1.9	0.4	2.1	194	92.7	25	32	4.939	1.14	1	Eligible	0	NA	131	no	214.4210526	85.76842105	1018.5	0	0	0
13766	2009-2010	55734	35.02	2	78	38	Male	Non-Hispanic White	1	5	2	13265.06121	1	2	0	0	1.7	0.4	2.1	194	115.7	28	19	4.784	0.98	1	Eligible	0	NA	121	no	239.6470588	95.85882353	1018.5	0	0	0
22212	2011-2012	64459	43.6	2	95	55	Female	Non-Hispanic White	1	4.49	1	22157.27075	1	0	0	0	1.6	0.4	4.2	97	138.5	14	12	3.465	1.27	1	Eligible	0	NA	91	no	254.625	101.85	1018.5	0	0	0
41242	2015-2016	85898	36.2	1	133	47	Male	Non-Hispanic Black	0	0.63	1	3337.957772	1	2	2	0	2	0.8	4.2	194	115	24	27	6.077	0.98	1	Eligible	0	NA	44	no	407.4	325.92	1018.5	1	2	0
17356	2009-2010	59419	46.02	2	88	71	Male	Non-Hispanic Black	1	3.43	0	2080.78635	1	2	1	0	3	1	5.2	196	142.2	37	42	3.75	1.27	1	Eligible	0	NA	112	no	339.7333333	339.7333333	1019.2	0	2	0
47150	2015-2016	92069	37.5	2	130	41	Male	Non-Hispanic Black	0	1.6	1	4012.250397	1	3	2	0	1.5	0.9	5.1	180	122.7	16	23	4.965	1.16	1	Eligible	0	NA	38	no	612	550.8	1020	2	2	0
39190	2015-2016	83755	28.8	1	126	67	Male	Non-Hispanic Black	0	2.04	2	2331.939859	1	3	0	0	2.1	0.6	3.6	170	106.3	58	59	5.12	1.47	1	Eligible	0	NA	58	yes	291.4285714	174.8571429	1020	0	0	0
35578	2013-2014	80016	30.4	2	114	40	Male	Mexican American	1	0.63	1	4130.043636	0	4	0	2	1.3	0.5	3	170	104.3	31	23	4.836	1.73	1	Eligible	0	NA	80	no	392.3076923	196.1538462	1020	1	1	0
54436	2017-2018	99759	38.2	2	136	50	Male	Mexican American	1	2.79	0	2321.955158	0	2	0	0	2.6	0.4	2.6	157	117.9	58	37	4.138	0.96	1	Eligible	0	NA	33	no	157	62.8	1020.5	0	0	0
48117	2015-2016	93083	32.7	1	126	30	Male	Non-Hispanic White	0	4.68	2	22947.78251	0	2	0	0	2.6	0.6	2.8	219	119.8	77	39	5.456	0.62	1	Eligible	0	NA	50	no	235.8461538	141.5076923	1022	0	0	0
50874	2017-2018	95988	35.6	1	142	80	Male	Non-Hispanic White	1	1.91	0	4690.404071	1	2	0	0	2.7	0.6	3.1	198	119	13	16	4.577	1.73	1	Eligible	0	NA	27	yes	227.3333333	136.4	1023	0	0	0
26454	2011-2012	68892	40.9	1	96	75	Male	Non-Hispanic White	1	3.04	1	1533.581448	1	4	0	0	1.5	0.6	3.1	198	137.8	16	23	3.827	0.96	1	Eligible	1	No - Condition not listed as a multiple cause of death	70	no	409.2	245.52	1023	1	1	0
24656	2011-2012	67020	35	2	98	78	Male	Non-Hispanic White	1	5	2	13138.15458	1	2	1	0	1.2	0.7	2.9	247	127.5	19	22	5.275	1.14	1	Eligible	0	NA	102	yes	596.9166667	417.8416667	1023.285714	2	2	0
28928	2011-2012	71478	29.3	2	98	43	Male	Mexican American	1	1.53	0	5922.621479	0	3	2	1	1.4	0.4	2.3	178	103.3	163	97	4.629	1.32	1	Eligible	0	NA	104	no	292.4285714	116.9714286	1023.5	0	0	0
34181	2013-2014	78562	35.3	2	106	48	Male	Non-Hispanic White	1	1.82	1	2369.324952	0	4	2	2	2.1	0.8	3.9	210	119.4	40	28	5.301	1.19	1	Eligible	0	NA	73	no	390	312	1023.75	1	1	0
16582	2009-2010	58630	33.92	2	81	69	Male	Non-Hispanic Black	0	0.89	1	1806.729461	1	NA	1	0	3.9	1.4	6	239	116.3	23	27	3.776	0.98	1	Eligible	1	No - Condition not listed as a multiple cause of death	33	no	367.6923077	514.7692308	1024.285714	0	2	0
20574	2011-2012	62744	33.9	2	91	37	Male	Other Hispanic	1	2.6	2	7519.919583	1	3	0	0	2	0.5	2.1	244	114.8	33	32	4.319	1.14	1	Eligible	0	NA	105	no	256.2	128.1	1024.8	0	0	0
41220	2015-2016	85875	34.6	2	128	71	Male	Non-Hispanic White	0	5	2	11168.40238	1	2	1	1	2.9	1	4.2	244	121.7	25	24	3.801	1.55	1	Eligible	0	NA	48	no	353.3793103	353.3793103	1024.8	0	2	0
45336	2015-2016	90186	32.3	2	131	48	Female	Non-Hispanic Black	1	2.53	1	3797.058637	0	0	0	1	1.8	0.4	2	205	99.9	21	26	4.138	1.66	1	Eligible	0	NA	51	no	227.7777778	91.11111111	1025	0	0	0
27838	2011-2012	70332	34.2	2	97	80	Male	Non-Hispanic White	0	1.29	1	1909.466263	1	1	1	0	2.5	0.5	2.2	233	124.2	15	22	3.801	0.8	1	Eligible	1	No - Condition not listed as a multiple cause of death	48	yes	205.04	102.52	1025.2	0	0	0
26382	2011-2012	68818	34.9	2	96	62	Male	Non-Hispanic Black	0	2.75	1	1283.390775	1	0	0	0	1.2	0.3	2.8	110	125.4	18	22	2.948	1.37	1	Eligible	0	NA	89	no	256.6666667	77	1026.666667	0	0	0
39586	2015-2016	84173	49	1	127	52	Male	Mexican American	1	2.99	1	3618.423306	1	4	1	1	2.2	0.6	3.5	176	150.1	30	32	3.362	1.06	1	Eligible	0	NA	61	no	280	168	1026.666667	0	0	0
23557	2011-2012	65869	40	2	100	66	Female	Non-Hispanic Black	0	1.16	1	1708.754916	1	1	0	0	2.5	0.9	4	231	107.3	30	40	4.629	1.14	1	Eligible	0	NA	100	no	369.6	332.64	1026.666667	0	2	0
42537	2015-2016	87248	36	2	125	55	Male	Non-Hispanic White	0	5	0	15600.94366	1	4	0	1	2.3	0.9	4	231	117.7	24	25	5.094	1.19	1	Eligible	0	NA	50	no	401.7391304	361.5652174	1026.666667	1	2	0
14601	2009-2010	56598	30.05	2	88	44	Male	Mexican American	1	1.36	1	2759.651094	0	2	1	2	3.2	0.7	3.1	232	104.9	35	29	4.655	1.03	1	Eligible	0	NA	112	no	224.75	157.325	1027.428571	0	0	0
5530	2007-2008	47217	27.75	1	62	48	Male	Other Race - Including Multi-Racial	1	1.47	1	13567.80074	0	NA	2	2	3.2	0.7	3	240	96.4	35	33	5.198	1.09	1	Eligible	0	NA	143	no	225	157.5	1028.571429	0	0	0
40118	2015-2016	84727	30.9	1	121	80	Male	Non-Hispanic White	1	0.03	1	3613.596251	1	2	1	0	1.3	0.7	3.6	200	107	21	22	5.663	1.09	1	Eligible	0	NA	56	no	553.8461538	387.6923077	1028.571429	1	2	0
47889	2015-2016	92841	30.1	1	120	42	Male	Non-Hispanic White	1	1.86	1	25332.99808	0	4	0	2	1.9	0.5	3.7	139	104.5	59	31	6.025	1.32	1	Eligible	0	NA	39	no	270.6842105	135.3421053	1028.6	0	0	0
32891	2013-2014	77228	30.7	2	113	27	Male	Non-Hispanic White	1	3.28	1	15781.56409	0	2	0	1	2	0.4	2.8	147	97	46	29	4.991	0.62	1	Eligible	0	NA	78	no	205.8	82.32	1029	0	0	0
31479	2013-2014	75754	28.7	1	109	55	Male	Non-Hispanic White	1	0.61	0	3707.967195	0	2	1	1	1.3	0.3	2.1	147	104.6	26	18	5.25	1.29	1	Eligible	0	NA	82	no	237.4615385	71.23846154	1029	0	0	0
46046	2015-2016	90923	34	1	122	63	Female	Non-Hispanic White	1	2.2	0	25958.21581	1	2	1	2	1.9	0.6	3.2	193	109.4	19	26	5.353	1.71	1	Eligible	0	NA	42	no	325.0526316	195.0315789	1029.333333	0	1	0
42416	2015-2016	87122	25.5	2	131	65	Female	Non-Hispanic Black	1	2.5	1	3107.909989	1	0	1	0	1.7	0.6	3.2	193	101.5	50	40	4.603	1.22	1	Eligible	0	NA	51	no	363.2941176	217.9764706	1029.333333	0	1	0
23711	2011-2012	66026	36.3	2	99	65	Male	Non-Hispanic White	0	5	2	11060.84137	1	4	0	0	1.9	0.5	3.3	156	121.3	24	28	6.129	1.34	1	Eligible	0	NA	97	no	270.9473684	135.4736842	1029.6	0	0	0
18277	2009-2010	60360	23.04	2	75	53	Male	Non-Hispanic Black	0	1.24	1	2995.232778	1	4	2	0	2.1	0.5	2.6	198	90.6	32	41	6.594	1.63	1	Eligible	0	NA	131	no	245.1428571	122.5714286	1029.6	0	0	0
43109	2015-2016	87857	31.3	2	129	46	Male	Other Hispanic	1	5	2	7129.612979	0	3	2	0	1.5	0.5	2.3	224	103.4	39	32	4.784	1.09	1	Eligible	0	NA	53	no	343.4666667	171.7333333	1030.4	0	0	0
44360	2015-2016	89161	33.7	2	132	74	Female	Non-Hispanic Black	0	0.67	1	3793.021164	1	1	1	0	1.3	0.6	2.7	229	119.4	14	26	4.784	2.17	1	Eligible	1	No - Condition not listed as a multiple cause of death	31	no	475.6153846	285.3692308	1030.5	1	1	0
488	2007-2008	41984	34.91	1	72	78	Female	Other Hispanic	0	0.8	0	2530.297224	1	NA	0	0	2.1	0.6	2.3	269	107.7	16	18	3.957	1.37	1	Eligible	0	NA	150	no	294.6190476	176.7714286	1031.166667	0	0	0
24129	2011-2012	66462	28.8	2	102	57	Male	Non-Hispanic Black	0	4.87	1	4707.204357	1	NA	0	0	2.7	0.5	2.7	191	102.2	24	30	5.017	1.68	1	Eligible	0	NA	97	no	191	95.5	1031.4	0	0	0
48967	2017-2018	93974	29.3	1	148	59	Male	Non-Hispanic White	0	1.66	2	10609.22305	0	4	0	1	1.7	0.8	4.3	192	110.7	23	21	4.293	1.01	1	Eligible	0	NA	28	no	485.6470588	388.5176471	1032	1	2	0
26539	2011-2012	68978	36.1	2	102	39	Male	Non-Hispanic White	1	5	0	20140.23738	0	2	0	1	1.6	0.6	3.6	172	112.2	23	17	4.344	1.06	1	Eligible	0	NA	98	no	387	232.2	1032	1	1	0
1650	2007-2008	43186	32.72	2	64	67	Male	Non-Hispanic White	1	2.43	0	8446.153563	1	3	1	2	1.7	0.6	3.8	163	121.5	27	23	4.681	0.91	1	Eligible	1	No - Condition not listed as a multiple cause of death	36	no	364.3529412	218.6117647	1032.333333	0	1	0
41685	2015-2016	86361	36	1	130	76	Female	Non-Hispanic White	1	3.4	0	9788.588625	1	1	0	1	1.7	0.7	2.7	268	110.5	35	26	4.836	1.09	1	Eligible	0	NA	55	no	425.6470588	297.9529412	1033.714286	1	1	0
14786	2009-2010	56791	30.02	2	87	56	Male	Non-Hispanic Black	0	1.02	1	3516.568837	1	2	0	0	1.2	0.7	3.6	201	112.4	43	39	4.732	1.37	1	Eligible	1	No - Condition not listed as a multiple cause of death	73	no	603	422.1	1033.714286	2	2	0
47457	2015-2016	92390	24.8	2	130	47	Male	Non-Hispanic Black	1	1.34	1	2934.112426	0	4	2	2	2.1	0.8	4.7	176	90	25	26	4.991	1.42	1	Eligible	0	NA	41	no	393.9047619	315.1238095	1034	1	2	0
34853	2013-2014	79263	40	2	115	46	Male	Non-Hispanic White	0	5	2	15311.43361	1	NA	2	0	1.1	0.5	2.6	199	126.2	144	91	6.025	1.24	1	Eligible	0	NA	68	no	470.3636364	235.1818182	1034.8	1	1	0
28868	2011-2012	71417	41.2	2	102	64	Male	Non-Hispanic Black	1	2.04	1	2062.54167	1	2	0	0	1.7	0.5	3.1	167	129	19	16	4.241	1.68	1	Eligible	0	NA	97	no	304.5294118	152.2647059	1035.4	0	0	0
49579	2017-2018	94618	32.7	2	136	49	Male	Non-Hispanic White	0	4.94	0	32950.8214	1	2	1	1	1.5	0.5	3.1	167	119.2	28	17	4.422	1.09	1	Eligible	0	NA	32	no	345.1333333	172.5666667	1035.4	0	0	0
20472	2011-2012	62634	32.6	2	97	68	Male	Non-Hispanic White	1	3.06	1	18834.87532	0	2	1	0	2.2	0.6	4.2	148	117.8	25	28	5.043	1.32	1	Eligible	1	No - Condition not listed as a multiple cause of death	95	yes	282.5454545	169.5272727	1036	0	0	0
30854	2013-2014	75108	30.5	2	105	80	Male	Non-Hispanic White	1	4.45	0	5662.930295	1	3	1	0	1.5	0.7	4.9	148	110.2	18	21	5.301	1.73	1	Eligible	0	NA	60	no	483.4666667	338.4266667	1036	1	2	0
1012	2007-2008	42524	28.03	1	61	64	Male	Non-Hispanic White	1	4.67	1	7892.23198	1	4	1	2	1.3	0.5	3.3	157	107	27	29	4.707	1.06	1	Eligible	1	No - Condition not listed as a multiple cause of death	129	yes	398.5384615	199.2692308	1036.2	1	1	0
678	2007-2008	42179	41.67	1	61	30	Male	Non-Hispanic White	1	1.26	0	4014.294417	1	1	2	0	2.2	0.8	3.9	213	131	28	24	4.138	0.88	1	Eligible	0	NA	151	no	377.5909091	302.0727273	1038.375	1	1	0
30596	2013-2014	74839	32.1	2	112	47	Male	Non-Hispanic White	1	5	2	12520.95943	1	2	1	0	1.9	0.7	4	182	106.6	51	31	5.819	0.57	1	Eligible	0	NA	76	no	383.1578947	268.2105263	1040	1	1	0
42505	2015-2016	87215	25.9	2	124	70	Male	Non-Hispanic White	1	5	2	13724.21641	0	1	1	0	1.6	0.8	6.5	128	101.6	40	35	4.215	1.16	1	Eligible	0	NA	44	yes	520	416	1040	1	2	0
16662	2009-2010	58710	28.36	1	75	43	Female	Mexican American	1	1.44	1	2626.159967	0	2	0	2	1.7	0.5	2.8	186	96.3	49	27	6.62	1.32	1	Eligible	0	NA	121	no	306.3529412	153.1764706	1041.6	0	0	0
45975	2015-2016	90850	41.2	1	120	62	Female	Other Hispanic	1	1.49	0	1537.254704	1	3	0	1	1.8	0.5	3.3	158	120.5	21	29	5.25	1.58	1	Eligible	0	NA	38	no	289.6666667	144.8333333	1042.8	0	0	0
46285	2015-2016	91166	32	1	122	65	Male	Non-Hispanic White	1	3.68	0	30411.12821	1	0	0	2	1.8	0.8	3.9	214	109.7	26	23	4.474	0.85	1	Eligible	0	NA	41	no	463.6666667	370.9333333	1043.25	1	2	0
41808	2015-2016	86487	29.9	2	123	43	Male	Other Hispanic	0	3.42	0	6016.102693	0	4	2	0	1.8	0.8	3.3	253	107.3	24	26	5.094	1.29	1	Eligible	0	NA	37	no	463.8333333	371.0666667	1043.625	1	2	0
24703	2011-2012	67067	30.8	2	93	23	Male	Other Hispanic	1	0.43	1	7105.368422	0	4	2	0	2.2	0.6	3.1	202	99	48	29	4.008	0.67	1	Eligible	0	NA	102	no	284.6363636	170.7818182	1043.666667	0	0	0
3442	2007-2008	45051	33.21	2	67	57	Male	Non-Hispanic Black	1	0.68	0	3466.221175	1	1	0	1	2.8	1	3.4	307	114.8	22	23	5.017	1.84	1	Eligible	0	NA	142	no	372.7857143	372.7857143	1043.8	1	2	0
5835	2007-2008	47533	30.58	1	67	63	Female	Non-Hispanic White	1	2.92	2	9375.038695	0	2	1	2	2.5	0.5	1.8	290	100.6	24	23	4.474	1.27	1	Eligible	0	NA	146	no	208.8	104.4	1044	0	0	0
45638	2015-2016	90500	33.6	1	121	72	Female	Mexican American	0	0.15	0	1993.305244	1	1	1	2	2.1	0.6	2.9	216	105.6	56	32	5.612	1.45	1	Eligible	0	NA	54	no	298.2857143	178.9714286	1044	0	0	0
25138	2011-2012	67526	32.7	2	94	33	Male	Mexican American	1	1.23	0	6154.159434	1	NA	2	2	2	0.2	1.1	190	105.7	66	46	7.81	0.88	1	Eligible	0	NA	106	no	104.5	20.9	1045	0	0	0
2657	2007-2008	44233	27.46	2	70	65	Male	Mexican American	0	1.69	1	1004.492789	0	2	1	1	1.8	0.6	3.3	190	100.9	36	30	5.12	0.85	1	Eligible	0	NA	137	no	348.3333333	209	1045	0	1	0
17005	2009-2010	59059	29.79	2	78	58	Male	Non-Hispanic White	1	5	0	17511.79131	1	2	1	2	1.6	0.6	3.3	190	109.3	31	26	4.862	1.37	1	Eligible	0	NA	121	no	391.875	235.125	1045	1	1	0
17743	2009-2010	59813	32.38	2	78	43	Male	Non-Hispanic White	1	0.63	1	3977.651525	1	4	2	0	1.8	0.7	4.7	156	109.4	36	28	3.827	0.62	1	Eligible	0	NA	122	no	407.3333333	285.1333333	1047.428571	1	1	0
27498	2011-2012	69976	31.9	1	90	61	Male	Other Hispanic	1	NA	0	1825.477004	0	1	1	2	1.7	0.5	3.1	169	98.6	21	17	5.431	1.03	1	Eligible	0	NA	96	no	308.1764706	154.0882353	1047.8	0	0	0
16752	2009-2010	58801	30.23	2	79	71	Female	Non-Hispanic White	0	5	1	7440.939641	1	2	0	0	1.5	0.7	4.5	163	110.4	37	35	4.913	1.4	1	Eligible	0	NA	117	no	489	342.3	1047.857143	1	2	0
9058	2007-2008	50894	33.11	2	63	52	Male	Non-Hispanic White	1	5	0	13935.30009	0	3	0	1	0.8	0.3	1.7	185	109.2	21	20	5.25	1.5	1	Eligible	0	NA	148	no	393.125	117.9375	1048.333333	1	0	0
40585	2015-2016	85217	30.6	1	133	31	Male	Other Race - Including Multi-Racial	1	2.47	1	2493.681721	0	4	2	0	3.4	0.9	3.9	242	100.2	40	23	5.275	1.32	1	Eligible	0	NA	43	no	277.5882353	249.8294118	1048.666667	0	1	0
40006	2015-2016	84608	44.4	2	127	70	Male	Other Hispanic	0	5	2	2338.119302	0	2	1	2	0.6	0.6	4.7	134	141.2	31	27	4.241	1.14	1	Eligible	0	NA	45	no	1049.666667	629.8	1049.666667	2	2	0
29469	2013-2014	73677	36.4	1	104	61	Female	Non-Hispanic Black	1	5	0	2201.213545	1	1	0	0	2	0.4	2.4	175	106.6	13	15	4.344	2.02	1	Eligible	0	NA	74	yes	210	84	1050	0	0	0
6005	2007-2008	47711	35.98	1	69	29	Female	Non-Hispanic White	0	5	2	19121.40396	0	3	0	1	2.1	0.5	2.1	250	105.8	17	26	4.629	1.42	1	Eligible	0	NA	137	no	250	125	1050	0	0	0
16975	2009-2010	59028	35.67	3	86	47	Male	Mexican American	1	2.71	0	2597.913076	1	4	0	2	1.4	0.5	3	175	109	61	43	5.456	1.14	1	Eligible	0	NA	122	no	375	187.5	1050	1	1	0
44848	2015-2016	89677	26.7	1	120	60	Male	Mexican American	1	1.63	0	1382.580779	1	1	0	0	2.7	0.8	4.8	175	95.7	29	30	6.129	0.93	1	Eligible	0	NA	42	no	311.1111111	248.8888889	1050	0	1	0
33873	2013-2014	78242	33	1	112	78	Male	Non-Hispanic Black	1	4.61	0	1451.838794	1	1	2	0	1.6	0.6	4.6	137	114.3	13	18	5.456	1.29	1	Eligible	0	NA	75	yes	393.875	236.325	1050.333333	1	1	0
38806	2013-2014	83358	36.9	1	112	37	Male	Non-Hispanic Black	0	3.84	0	4064.692376	1	2	0	1	2.3	0.5	2	263	119.8	30	26	5.017	1.27	1	Eligible	0	NA	76	no	228.6956522	114.3478261	1052	0	0	0
36793	2013-2014	81273	35.3	2	106	32	Male	Non-Hispanic Black	1	2.53	1	4374.437033	0	2	0	1	1.9	0.4	2.7	156	109.5	23	20	3.439	1.27	1	Eligible	0	NA	72	no	221.6842105	88.67368421	1053	0	0	0
2635	2007-2008	44210	28.9	1	60	71	Male	Non-Hispanic White	1	2.92	2	1549.875107	1	1	1	0	1.2	0.7	3.8	194	112	45	32	5.612	1.24	1	Eligible	0	NA	146	no	614.3333333	430.0333333	1053.142857	2	2	0
35091	2013-2014	79507	33.9	2	116	24	Male	Non-Hispanic Black	0	NA	1	5832.378662	0	0	0	2	1.1	0.3	1.7	186	110.5	23	29	4.189	1.14	1	Eligible	0	NA	78	no	287.4545455	86.23636364	1054	0	0	0
21796	2011-2012	64024	47.2	1	94	62	Female	Non-Hispanic White	0	1.71	0	16085.29995	0	1	0	0	2.2	0.5	2.5	211	135.8	13	17	5.741	1.86	1	Eligible	0	NA	90	no	239.7727273	119.8863636	1055	0	0	0
46954	2015-2016	91868	36	2	127	57	Male	Non-Hispanic White	1	1.31	0	5302.060525	1	2	1	2	2	0.8	4	211	120.1	55	30	3.879	0.96	1	Eligible	0	NA	46	yes	422	337.6	1055	1	2	0
19803	2009-2010	61943	33.56	1	80	59	Male	Non-Hispanic White	1	5	1	12616.10673	1	2	0	0	1.6	0.5	2.9	182	117.4	34	27	3.801	0.78	1	Eligible	0	NA	122	no	329.875	164.9375	1055.6	0	0	0
42375	2015-2016	87078	36	1	127	63	Female	Other Hispanic	0	1.24	1	1345.936306	1	0	0	2	2.1	0.6	2.4	264	120.2	29	24	5.094	1.14	1	Eligible	0	NA	60	yes	301.7142857	181.0285714	1056	0	0	0
7052	2007-2008	48814	31.44	1	64	35	Male	Non-Hispanic Black	1	0.33	0	3429.055748	0	3	2	0	1.4	0.5	2.2	240	105	30	26	5.12	1.06	1	Eligible	0	NA	144	no	377.1428571	188.5714286	1056	1	1	0
38644	2013-2014	83192	32.5	2	107	57	Male	Mexican American	0	0.83	2	5679.385279	0	1	1	0	2	0.6	3.3	192	117.1	23	19	7.112	1.11	1	Eligible	0	NA	74	no	316.8	190.08	1056	0	1	0
24718	2011-2012	67083	31.7	3	91	26	Male	Non-Hispanic White	0	5	1	19418.20288	0	4	2	0	1.4	0.6	4.8	132	101	114	70	4.241	1.91	1	Eligible	0	NA	93	no	452.5714286	271.5428571	1056	1	1	0
2601	2007-2008	44175	36.92	2	59	32	Male	Non-Hispanic White	1	1.36	1	4332.014103	1	4	0	2	2.8	0.7	2.9	255	122.1	31	35	4.577	0.67	1	Eligible	0	NA	140	no	264.1071429	184.875	1056.428571	0	1	0
12857	2009-2010	54808	32.69	1	77	77	Male	Non-Hispanic White	1	2.27	2	5238.558494	1	1	0	2	1.1	0.7	3.7	200	123.5	22	20	4.5	1.32	1	Eligible	1	Yes - Condition listed as a multiple cause of death	109	no	672.7272727	470.9090909	1057.142857	2	2	0
27810	2011-2012	70303	32.4	1	97	56	Male	Other Hispanic	0	5	0	5744.625497	0	4	1	1	3	0.6	2.7	235	107.8	37	29	4.422	1.16	1	Eligible	0	NA	94	no	211.5	126.9	1057.5	0	0	0
20363	2011-2012	62522	31.2	2	94	54	Male	Non-Hispanic White	0	5	0	4249.103145	0	4	2	2	2.1	0.6	4.6	138	105.4	113	95	6.956	2.4	1	Eligible	0	NA	106	no	302.2857143	181.3714286	1058	0	0	0
22836	2011-2012	65113	24.2	3	90	43	Male	Other Race - Including Multi-Racial	1	1.3	1	2014.269303	0	1	0	0	2.9	0.4	2.9	146	87.9	37	32	6.181	1.01	1	Eligible	0	NA	92	no	146	58.4	1058.5	0	0	0
53543	2017-2018	98814	28.8	1	148	69	Male	Mexican American	1	NA	0	1742.549546	1	4	1	0	2.8	0.8	4.3	197	108.7	82	47	4.163	1.06	1	Eligible	0	NA	27	no	302.5357143	242.0285714	1058.875	0	1	0
34544	2013-2014	78937	34.2	1	113	55	Male	Non-Hispanic White	0	0.26	0	19103.47682	1	4	2	0	1.6	0.6	4	159	128.2	13	19	4.008	1.11	1	Eligible	0	NA	84	no	397.5	238.5	1060	1	1	0
31978	2013-2014	76271	27	2	110	61	Male	Non-Hispanic White	0	5	2	11312.15445	1	2	2	0	2.1	0.6	3.7	172	100.6	20	29	4.707	1.45	1	Eligible	0	NA	63	no	303.047619	181.8285714	1060.666667	0	0	0
19807	2009-2010	61947	32.21	1	77	56	Male	Non-Hispanic White	1	5	1	15228.82337	1	2	1	2	1.5	0.6	3.2	199	108.5	37	25	4.991	1.19	1	Eligible	0	NA	124	no	424.5333333	254.72	1061.333333	1	1	0
27618	2011-2012	70102	31.9	1	100	68	Male	Non-Hispanic White	0	2.24	0	15529.08439	1	4	1	1	3.1	1.1	4.6	254	111.7	26	26	6.465	1.19	1	Eligible	0	NA	102	no	376.9032258	414.5935484	1062.181818	1	2	0
44330	2015-2016	89130	31.8	1	124	50	Male	Other Hispanic	0	5	0	4095.538791	1	3	0	1	1.5	0.7	3.7	201	109.3	65	44	6.181	1.03	1	Eligible	0	NA	43	no	495.8	347.06	1062.428571	1	2	0
41953	2015-2016	86641	35.7	1	125	59	Female	Non-Hispanic White	1	3.01	1	20349.61922	0	0	1	0	1.9	0.4	3.4	125	126.4	19	20	6.698	1.5	1	Eligible	0	NA	39	no	223.6842105	89.47368421	1062.5	0	0	0
2718	2007-2008	44296	33.43	2	63	73	Female	Non-Hispanic White	1	2.14	1	8636.408598	1	2	0	0	1.5	0.4	2.5	170	110.2	21	23	4.293	1.81	1	Eligible	0	NA	149	no	283.3333333	113.3333333	1062.5	0	0	0
10687	2009-2010	52570	28.8	1	84	32	Male	Non-Hispanic Black	0	3.51	0	3979.137203	0	3	0	0	2.4	0.7	4.3	173	102.6	15	21	4.577	0.52	1	Eligible	0	NA	131	no	309.9583333	216.9708333	1062.714286	0	1	0
49493	2017-2018	94526	31.9	2	148	37	Male	Non-Hispanic Black	1	0.2	1	3254.188664	0	NA	2	2	1.9	0.6	2.8	228	110.7	101	88	6.077	2.22	1	Eligible	0	NA	25	no	336	201.6	1064	0	1	0
15090	2009-2010	57106	30.42	1	80	80	Female	Non-Hispanic White	1	1.65	1	3991.829254	1	1	0	0	2.5	0.8	3.3	258	96.2	26	28	6.853	1.27	1	Eligible	0	NA	122	yes	340.56	272.448	1064.25	0	1	0
12186	2009-2010	54110	37	1	85	76	Female	Mexican American	0	4.66	0	1658.988206	1	0	0	0	2.1	0.6	3.1	206	115.6	22	29	5.534	1.91	1	Eligible	0	NA	110	no	304.0952381	182.4571429	1064.333333	0	0	0
10205	2009-2010	52078	40.83	1	77	80	Male	Non-Hispanic White	1	2.16	1	3782.651614	1	1	1	0	2	0.9	4.7	204	128.6	29	30	3.439	0.93	1	Eligible	0	NA	122	yes	479.4	431.46	1065.333333	1	2	0
10508	2009-2010	52387	40.8	1	86	22	Female	Non-Hispanic White	0	0.15	0	4380.929536	0	4	2	1	2	0.9	4.3	223	122	62	36	3.75	1.16	1	Eligible	0	NA	128	no	479.45	431.505	1065.444444	1	2	0
2684	2007-2008	44261	39.99	1	67	45	Male	Non-Hispanic White	1	1.45	1	12766.36588	0	1	0	1	1.7	0.5	3.6	148	129.9	58	55	4.474	1.01	1	Eligible	0	NA	147	no	313.4117647	156.7058824	1065.6	0	0	0
21090	2011-2012	63281	29.1	2	98	40	Male	Mexican American	1	1.21	0	5949.988351	1	4	2	0	1.9	0.4	2.1	203	88.2	35	29	6.232	1.09	1	Eligible	0	NA	103	no	224.3684211	89.74736842	1065.75	0	0	0
8397	2007-2008	50202	29.44	2	62	47	Male	Non-Hispanic White	0	4.81	0	14913.33035	0	4	0	2	2.5	0.8	3.6	237	108.3	47	48	6.258	1.81	1	Eligible	0	NA	157	no	341.28	273.024	1066.5	0	1	0
27913	2011-2012	70409	29.2	1	101	44	Male	Non-Hispanic White	0	1.31	1	21729.07616	0	2	2	2	3.7	0.6	2.7	237	105.1	23	23	7.965	1.11	1	Eligible	0	NA	96	no	172.9459459	103.7675676	1066.5	0	0	0
48383	2015-2016	93363	32.3	1	121	35	Male	Other Hispanic	0	5	2	5573.326236	1	4	0	0	2.4	0.6	5	128	100	39	27	5.586	0.91	1	Eligible	0	NA	53	no	266.6666667	160	1066.666667	0	0	0
19257	2009-2010	61378	27.05	1	81	73	Male	Mexican American	1	2.46	0	2105.988375	0	3	1	2	1.8	0.6	3.7	173	103.7	32	27	5.405	1.29	1	Eligible	0	NA	108	no	355.6111111	213.3666667	1066.833333	0	1	0
23930	2011-2012	66254	30.3	2	93	64	Female	Other Hispanic	0	2.31	1	1777.03843	1	2	0	0	1.6	0.4	2.2	194	98.5	18	16	4.991	1.27	1	Eligible	0	NA	103	no	266.75	106.7	1067	0	0	0
10293	2009-2010	52167	31.78	1	77	47	Male	Non-Hispanic White	1	4.99	2	13649.23373	0	2	0	2	1.7	0.4	2.4	178	110	27	24	4.862	1.42	1	Eligible	0	NA	123	no	251.2941176	100.5176471	1068	0	0	0
46919	2015-2016	91832	27	1	132	30	Male	Non-Hispanic Black	1	3.98	2	5685.013042	0	2	0	0	2.5	0.6	3.6	178	94.3	36	25	5.844	0.91	1	Eligible	0	NA	42	no	256.32	153.792	1068	0	0	0
48620	2015-2016	93608	40.8	1	132	57	Female	Non-Hispanic Black	1	4.36	2	5161.583359	1	0	0	1	1.4	0.6	2.9	221	113.9	20	23	5.25	1.81	1	Eligible	0	NA	40	no	457.7857143	274.6714286	1068.166667	1	1	0
47731	2015-2016	92676	30.2	2	126	42	Male	Non-Hispanic Black	1	3.6	2	2663.936333	1	2	0	0	3.1	0.4	1.9	225	102.6	37	25	9.258	1.63	1	Eligible	0	NA	56	yes	137.9032258	55.16129032	1068.75	0	0	0
42893	2015-2016	87630	36.3	2	124	54	Male	Non-Hispanic White	0	0.17	2	7546.162588	1	1	0	2	2.1	0.8	4.6	186	120	25	19	3.362	0.83	1	Eligible	0	NA	43	no	407.4285714	325.9428571	1069.5	1	2	0
37009	2013-2014	81494	27.4	1	116	38	Male	Non-Hispanic White	0	5	2	14008.91575	0	4	1	2	1.8	0.6	2.6	247	92.1	44	26	6.31	0.96	1	Eligible	0	NA	68	no	356.7777778	214.0666667	1070.333333	0	1	0
53292	2017-2018	98548	29.1	2	144	43	Male	Other Hispanic	1	0.68	0	14416.87156	1	NA	1	2	1.7	0.5	2.4	223	99.1	34	26	4.086	0.91	1	Eligible	0	NA	28	no	314.8235294	157.4117647	1070.4	0	0	0
36085	2013-2014	80539	31.4	1	112	40	Male	Non-Hispanic Black	1	1.45	1	3168.381508	0	2	0	1	2.3	0.6	3.4	189	104.1	37	29	7.034	1.14	1	Eligible	0	NA	77	no	279.3913043	167.6347826	1071	0	0	0
29741	2013-2014	73962	31.9	1	112	49	Male	Non-Hispanic Black	1	1.37	1	3203.011164	1	3	1	2	2	0.6	2.7	238	110.9	46	48	5.327	1.55	1	Eligible	0	NA	76	no	321.3	192.78	1071	0	1	0
2286	2007-2008	43847	33.47	1	71	65	Female	Mexican American	0	1.22	1	1320.225684	1	2	1	0	2.6	0.7	2.5	300	104	21	18	5.637	1.37	1	Eligible	0	NA	155	no	288.4615385	201.9230769	1071.428571	0	1	0
18988	2009-2010	61098	38.21	1	77	56	Male	Non-Hispanic White	0	0.82	2	3514.213911	1	NA	1	0	2.5	0.5	3.8	141	123	23	23	6.181	0.98	1	Eligible	0	NA	123	yes	214.32	107.16	1071.6	0	0	0
2443	2007-2008	44010	33.93	2	72	72	Female	Mexican American	1	1.42	0	1538.814863	1	0	0	0	2.8	0.6	3.2	201	112	18	20	4.267	1.45	1	Eligible	0	NA	137	no	229.7142857	137.8285714	1072	0	0	0
56579	2017-2018	102058	34.3	2	139	68	Female	Non-Hispanic White	1	2.88	1	5677.692776	0	3	2	1	1.8	0.4	2.2	195	108.3	13	16	5.25	1.37	1	Eligible	0	NA	30	no	238.3333333	95.33333333	1072.5	0	0	0
22561	2011-2012	64824	32.7	1	97	62	Male	Non-Hispanic White	0	0.76	2	5716.162509	0	1	2	0	1.4	0.4	3.9	110	132.2	109	135	5.327	0.67	1	Eligible	0	NA	97	no	306.4285714	122.5714286	1072.5	0	0	0
31047	2013-2014	75307	36	2	113	26	Male	Non-Hispanic White	0	4.2	0	11595.54406	0	2	0	0	2.6	0.8	3.9	220	115.1	30	28	3.595	0.78	1	Eligible	0	NA	78	no	330	264	1072.5	0	1	0
48459	2015-2016	93443	41.3	2	132	73	Male	Non-Hispanic White	1	1.62	0	2447.635076	0	2	0	0	2.2	0.4	2.9	148	142	15	22	4.862	0.98	1	Eligible	0	NA	44	yes	195.0909091	78.03636364	1073	0	0	0
18847	2009-2010	60954	39.28	2	75	30	Male	Non-Hispanic Black	1	2.52	1	4586.164694	0	1	0	0	2.5	0.6	3.7	174	118	41	24	5.12	1.06	1	Eligible	0	NA	130	no	257.52	154.512	1073	0	0	0
21818	2011-2012	64046	31.8	2	91	39	Female	Non-Hispanic Black	1	0.81	1	6401.655082	1	4	2	2	1.2	0.5	3.4	158	112.1	25	21	4.138	0.93	1	Eligible	1	Yes - Condition listed as a multiple cause of death	38	no	447.6666667	223.8333333	1074.4	1	1	0
246	2007-2008	41733	34	1	61	38	Male	Non-Hispanic White	0	5	1	12737.16771	1	3	0	2	1.3	0.5	2.7	199	107.4	53	33	4.344	0.67	1	Eligible	0	NA	149	no	413.3076923	206.6538462	1074.6	1	1	0
2503	2007-2008	44074	31.66	2	66	22	Male	Non-Hispanic White	0	0.71	1	8729.544755	0	4	0	2	1.7	0.6	3	215	107	17	18	4.629	1.24	1	Eligible	0	NA	147	yes	379.4117647	227.6470588	1075	1	1	0
14112	2009-2010	56096	34.32	2	81	40	Male	Non-Hispanic White	1	3.17	0	15219.37595	1	3	0	1	1.6	0.5	3.2	168	121	98	46	5.327	1.11	1	Eligible	0	NA	127	no	336	168	1075.2	0	0	0
28680	2011-2012	71217	24.9	1	102	28	Male	Mexican American	0	1.89	1	8125.585842	0	4	2	2	3	0.5	2.6	207	93.3	144	94	5.146	1.22	1	Eligible	0	NA	86	no	179.4	89.7	1076.4	0	0	0
24673	2011-2012	67037	37.1	2	91	66	Female	Other Hispanic	1	0.67	0	3048.364336	1	2	0	0	2	0.3	1.9	170	119.7	18	24	5.819	1.11	1	Eligible	0	NA	106	no	161.5	48.45	1076.666667	0	0	0
18898	2009-2010	61006	28.69	1	82	75	Male	Non-Hispanic White	1	3.5	0	5856.920941	1	1	1	0	2.7	0.6	3.2	202	100.7	32	22	4.086	1.34	1	Eligible	0	NA	128	no	239.4074074	143.6444444	1077.333333	0	0	0
29707	2013-2014	73928	32.9	1	115	23	Male	Non-Hispanic Black	0	5	0	4642.184901	0	NA	0	0	2.1	0.6	2.9	223	103	28	20	5.715	1.29	1	Eligible	0	NA	73	no	307.952381	184.7714286	1077.833333	0	1	0
19048	2009-2010	61160	28.76	2	86	34	Male	Other Hispanic	1	5	0	4519.803834	1	4	0	2	1.6	0.4	2.8	154	91.9	56	30	8.534	1.11	1	Eligible	0	NA	115	no	269.5	107.8	1078	0	0	0
13300	2009-2010	55259	34.51	1	82	77	Female	Non-Hispanic White	0	1.39	1	3521.052754	1	2	0	0	1.7	0.7	2.2	343	104.7	14	27	4.81	1.55	1	Eligible	1	No - Condition not listed as a multiple cause of death	99	no	443.8823529	310.7176471	1078	1	1	0
39570	2015-2016	84156	33.4	1	124	29	Female	Non-Hispanic Black	1	0.35	0	3077.013535	1	NA	0	1	1.9	0.7	3.4	222	108	17	21	4.37	1.37	1	Eligible	0	NA	48	no	397.2631579	278.0842105	1078.285714	1	1	0
56848	2017-2018	102346	50.7	2	147	37	Female	Non-Hispanic White	0	0.09	1	6379.818013	1	NA	1	0	2.1	0.6	3.9	166	144	31	37	4.758	0.75	1	Eligible	0	NA	35	no	308.2857143	184.9714286	1079	0	1	0
38983	2013-2014	83542	35.1	2	114	71	Female	Non-Hispanic Black	0	1.37	0	3196.575622	1	1	0	0	3	0.7	3.3	229	110.3	28	19	4.112	1.47	1	Eligible	0	NA	80	no	251.9	176.33	1079.571429	0	0	0
40153	2015-2016	84763	25	1	128	56	Female	Mexican American	1	1.88	0	3225.887891	1	0	0	0	2.6	0.7	3.3	229	92.3	74	56	7.008	1.71	1	Eligible	0	NA	48	no	290.6538462	203.4576923	1079.571429	0	1	0
9997	2009-2010	51863	31.91	2	75	76	Female	Non-Hispanic Black	0	1.24	0	2340.508789	1	0	1	0	2.3	0.6	2.7	240	108	23	30	5.198	1.29	1	Eligible	0	NA	133	no	281.7391304	169.0434783	1080	0	0	0
41773	2015-2016	86451	28.2	1	124	63	Male	Other Hispanic	1	2.47	0	1142.903367	0	3	1	0	2.1	0.6	2.7	240	102.7	41	28	3.491	0.85	1	Eligible	1	No - Condition not listed as a multiple cause of death	49	yes	308.5714286	185.1428571	1080	0	1	0
47928	2015-2016	92883	32.8	1	131	63	Male	Non-Hispanic White	1	5	2	16089.37083	0	0	0	2	1.4	0.5	3	180	114.7	24	28	4.474	1.27	1	Eligible	0	NA	49	no	385.7142857	192.8571429	1080	1	1	0
22089	2011-2012	64329	34.9	1	91	80	Male	Non-Hispanic White	1	4.27	0	5995.868096	0	2	1	0	1.2	0.7	3.6	210	128.5	18	26	4.526	1.24	1	Eligible	1	No - Condition not listed as a multiple cause of death	46	no	630	441	1080	2	2	0
1493	2007-2008	43019	30.22	2	62	60	Male	Non-Hispanic White	0	1.46	0	10682.9908	1	1	0	0	2.9	0.8	3.9	222	109.7	63	30	3.801	0.83	1	Eligible	1	No - Condition not listed as a multiple cause of death	98	no	298.5517241	238.8413793	1082.25	0	1	0
40443	2015-2016	85069	32.2	1	123	74	Female	Other Race - Including Multi-Racial	1	1.19	2	3103.296674	1	0	0	1	2.4	0.6	2.8	232	99.5	16	24	7.68	1.58	1	Eligible	0	NA	57	no	270.6666667	162.4	1082.666667	0	0	0
22576	2011-2012	64839	32	2	98	37	Male	Mexican American	1	3.25	2	6502.94882	0	2	0	0	1.6	0.6	3.2	203	103.6	69	35	5.25	0.96	1	Eligible	0	NA	103	no	406	243.6	1082.666667	1	1	0
15700	2009-2010	57732	27.32	1	80	48	Male	Non-Hispanic White	1	0.65	1	2650.132837	1	1	2	0	2.3	0.7	4.8	158	98.6	15	43	7.836	0.49	1	Eligible	0	NA	120	yes	329.7391304	230.8173913	1083.428571	0	1	0
46403	2015-2016	91292	30.7	2	128	48	Male	Other Race - Including Multi-Racial	0	NA	0	3966.390365	0	2	0	2	1.7	0.6	3.3	197	114.5	21	21	3.569	1.4	1	Eligible	0	NA	48	no	382.4117647	229.4470588	1083.5	1	1	0
17573	2009-2010	59640	41.79	2	76	54	Male	Non-Hispanic White	1	1.64	2	3658.123192	1	2	0	2	1.9	0.6	3.5	186	129.8	59	44	3.957	0.83	1	Eligible	0	NA	129	no	342.6315789	205.5789474	1085	0	1	0
53710	2017-2018	98989	42.1	2	139	76	Female	Non-Hispanic White	0	0.4	0	4667.231986	0	NA	1	0	1.4	0.6	4.2	155	118.7	13	17	4.034	1.27	1	Eligible	0	NA	30	no	465	279	1085	1	1	0
44672	2015-2016	89490	26.7	1	126	74	Male	Non-Hispanic White	1	4.25	2	14870.63851	1	2	0	0	1	0.6	3.9	167	109.3	15	19	3.853	1.03	1	Eligible	0	NA	48	yes	651.3	390.78	1085.5	2	2	0
17155	2009-2010	59213	31.72	1	88	62	Male	Mexican American	1	5	2	955.803568	1	2	0	0	2.2	0.7	3.8	200	109.8	34	23	5.482	1.91	1	Eligible	0	NA	112	no	345.4545455	241.8181818	1085.714286	0	1	0
32418	2013-2014	76734	35.3	2	106	80	Female	Non-Hispanic White	1	3.18	0	8077.885768	1	0	0	1	3.9	0.8	4.3	202	114.8	26	33	4.784	1.32	1	Eligible	1	No - Condition not listed as a multiple cause of death	65	yes	222.7179487	178.174359	1085.75	0	0	0
23210	2011-2012	65506	27.6	1	95	50	Male	Mexican American	0	0.68	1	5064.44932	1	0	0	0	2.5	0.4	2.4	181	92.9	19	21	7.655	0.91	1	Eligible	0	NA	101	no	173.76	69.504	1086	0	0	0
27192	2011-2012	69658	40	2	95	73	Male	Non-Hispanic Black	1	5	2	1875.0288	1	1	1	1	2.3	0.7	2.1	362	132.3	20	20	4.319	1.37	1	Eligible	0	NA	100	no	330.5217391	231.3652174	1086	0	1	0
38463	2013-2014	83005	31.3	2	104	72	Male	Non-Hispanic White	0	5	2	7378.19178	1	2	1	1	1.6	0.5	2.8	194	118.5	31	26	3.439	0.98	1	Eligible	0	NA	70	no	339.5	169.75	1086.4	0	0	0
53170	2017-2018	98421	24.3	2	134	62	Male	Other Race - Including Multi-Racial	1	NA	2	1767.956143	1	3	0	0	1.4	0.4	2.7	161	91	29	23	6.103	1.06	1	Eligible	0	NA	33	no	310.5	124.2	1086.75	0	0	0
36187	2013-2014	80646	29.3	2	114	34	Male	Non-Hispanic Black	0	1.13	1	3841.671509	0	2	1	1	1.4	0.4	2.7	161	102.2	20	19	5.56	1.06	1	Eligible	0	NA	80	no	310.5	124.2	1086.75	0	0	0
12481	2009-2010	54415	28.76	2	80	40	Male	Non-Hispanic White	1	1.31	1	13177.72704	0	2	2	1	2	0.9	6.7	146	96	43	30	7.629	0.57	1	Eligible	0	NA	122	yes	489.1	440.19	1086.888889	1	2	0
38811	2013-2014	83364	33.7	1	107	46	Male	Mexican American	1	1.27	2	5275.477665	0	2	1	2	1.5	0.5	3.7	147	119	58	32	4.81	1.06	1	Eligible	0	NA	61	no	362.6	181.3	1087.8	0	0	0
13965	2009-2010	55941	28.16	1	88	70	Female	Non-Hispanic Black	0	2.31	1	2690.813599	1	3	1	0	1.7	0.3	2.4	136	104.5	25	19	6.129	2.48	1	Eligible	1	Yes - Condition listed as a multiple cause of death	41	no	192	57.6	1088	0	0	0
23348	2011-2012	65648	29.2	2	100	61	Male	Non-Hispanic Black	0	1.74	1	1229.917094	1	1	2	0	3.8	0.9	3.6	272	100.8	14	22	5.637	0.8	1	Eligible	1	No - Condition not listed as a multiple cause of death	104	no	257.6842105	231.9157895	1088	0	1	0
30901	2013-2014	75156	36.1	2	108	42	Male	Non-Hispanic White	1	3.1	0	18741.21255	0	3	1	1	1.9	0.6	3.3	198	130	38	31	5.586	0.96	1	Eligible	0	NA	75	no	343.8947368	206.3368421	1089	0	1	0
39147	2013-2014	83712	30	2	115	61	Male	Non-Hispanic White	1	2.04	1	6371.909604	1	2	0	0	1.7	0.5	2.4	227	107.3	25	24	4.37	0.83	1	Eligible	0	NA	69	no	320.4705882	160.2352941	1089.6	0	0	0
24343	2011-2012	66685	32.4	1	103	29	Male	Mexican American	1	NA	1	6328.40781	0	4	0	1	2.2	0.6	3.5	187	114	20	22	4.163	0.85	1	Eligible	0	NA	106	no	297.5	178.5	1090.833333	0	0	0
25611	2011-2012	68022	31.7	3	92	58	Male	Mexican American	1	5	0	6146.190211	1	4	2	2	2.1	0.5	3.1	176	105.8	87	89	3.62	0.7	1	Eligible	0	NA	100	no	259.8095238	129.9047619	1091.2	0	0	0
27808	2011-2012	70301	27.8	1	100	51	Female	Non-Hispanic Black	0	0.04	1	3607.850158	0	NA	0	0	2.6	0.4	1.5	291	96.5	51	145	2.741	1.6	1	Eligible	1	No - Condition not listed as a multiple cause of death	52	no	167.8846154	67.15384615	1091.25	0	0	0
15131	2009-2010	57149	33.99	1	79	22	Male	Non-Hispanic White	0	0.92	0	15864.70107	1	2	0	0	2.8	0.6	3.2	205	118.1	36	32	5.12	1.14	1	Eligible	0	NA	124	no	234.2857143	140.5714286	1093.333333	0	0	0
11234	2009-2010	53130	28.38	1	77	43	Male	Non-Hispanic White	0	4.37	2	13583.88327	1	4	0	0	2.3	0.6	2.7	243	99.1	57	41	4.37	1.4	1	Eligible	0	NA	123	no	285.2608696	171.1565217	1093.5	0	0	0
24815	2011-2012	67184	32.5	2	94	42	Male	Mexican American	1	5	0	5196.003988	1	4	1	2	1.9	0.5	2.4	228	106.6	45	27	4.836	1.71	1	Eligible	0	NA	106	no	288	144	1094.4	0	0	0
5797	2007-2008	47493	29.66	1	59	43	Male	Non-Hispanic White	1	1.01	1	3650.485844	1	0	1	0	3	0.5	2.3	238	100.4	25	23	7.215	0.52	1	Eligible	0	NA	132	no	182.4666667	91.23333333	1094.8	0	0	0
9759	2007-2008	51620	28.31	1	67	50	Female	Non-Hispanic White	1	2.48	1	4636.746237	0	4	1	2	1.6	0.5	3.4	161	101.1	25	24	6.413	1.06	1	Eligible	0	NA	146	no	342.125	171.0625	1094.8	0	0	0
28879	2011-2012	71428	45.3	1	94	35	Male	Non-Hispanic White	1	1.57	0	17378.01676	1	1	0	2	1.5	0.4	2	219	145.8	57	36	6.103	0.98	1	Eligible	0	NA	89	no	292	116.8	1095	0	0	0
27589	2011-2012	70072	35.2	2	101	53	Male	Non-Hispanic Black	0	2.16	2	4443.210998	1	2	2	0	1.4	0.4	3	146	122	61	26	6.077	0.98	1	Eligible	0	NA	108	no	312.8571429	125.1428571	1095	0	0	0
37261	2013-2014	81752	25.9	2	118	41	Male	Other Race - Including Multi-Racial	1	3.63	2	2806.169986	0	2	1	0	2.7	0.6	3	219	92.1	20	24	5.663	0.8	1	Eligible	0	NA	82	no	243.3333333	146	1095	0	0	0
45658	2015-2016	90521	27.3	2	120	48	Male	Non-Hispanic White	0	3.54	0	7551.247421	0	2	0	1	2.1	0.6	3	219	104.5	27	26	5.25	2.02	1	Eligible	0	NA	37	no	312.8571429	187.7142857	1095	0	1	0
1164	2007-2008	42681	30.08	2	67	59	Male	Non-Hispanic Black	0	0	1	4270.290357	1	2	0	2	1.6	0.8	3	292	103.8	17	19	6.956	2.02	1	Eligible	0	NA	142	no	547.5	438	1095	1	2	0
39418	2015-2016	83995	43.2	2	129	43	Male	Non-Hispanic Black	1	5	0	4104.0094	1	4	0	2	3.2	0.7	3.6	213	136.6	41	37	5.405	1.5	1	Eligible	0	NA	53	no	239.625	167.7375	1095.428571	0	0	0
34098	2013-2014	78475	28.8	1	113	77	Female	Non-Hispanic White	0	1.54	0	4189.308306	1	0	0	1	2.6	0.8	3.7	237	110	20	24	6.232	1.63	1	Eligible	0	NA	85	no	337.2692308	269.8153846	1096.125	0	1	0
47140	2015-2016	92059	63.6	1	130	72	Female	Non-Hispanic White	1	4.71	1	14740.18219	0	1	1	0	1.8	0.8	4.9	179	143.1	16	22	5.87	1.6	1	Eligible	0	NA	54	no	487.2777778	389.8222222	1096.375	1	2	0
40215	2015-2016	84831	30.1	2	132	54	Male	Mexican American	0	1.18	0	4196.645691	0	1	2	2	2.4	0.8	5.1	172	98.7	74	37	6.439	1.09	1	Eligible	0	NA	45	no	365.5	292.4	1096.5	0	1	0
12955	2009-2010	54908	28.01	1	79	62	Female	Non-Hispanic Black	0	0.41	1	3176.834928	1	4	2	0	2	0.7	3	256	106.4	19	19	5.353	0.98	1	Eligible	0	NA	123	yes	384	268.8	1097.142857	1	1	0
8623	2007-2008	50439	39.55	1	66	51	Female	Mexican American	1	1.04	1	2390.709108	1	4	0	0	2.8	0.5	2.8	196	117.2	101	89	4.836	0.96	1	Eligible	0	NA	143	no	196	98	1097.6	0	0	0
29797	2013-2014	74018	35	1	110	22	Male	Non-Hispanic Black	1	0.26	0	5506.766364	1	2	2	1	3.3	0.7	4.2	183	112	25	20	5.508	0.93	1	Eligible	0	NA	77	no	232.9090909	163.0363636	1098	0	0	0
30706	2013-2014	74951	31.2	1	115	46	Male	Non-Hispanic White	1	NA	1	13761.2249	0	4	1	2	3.2	0.7	4.2	183	109.5	23	20	6.051	1.06	1	Eligible	0	NA	72	no	240.1875	168.13125	1098	0	0	0
39056	2013-2014	83618	29.4	2	113	40	Male	Other Hispanic	1	4.19	1	6471.630046	0	4	2	1	2.4	0.8	4.6	191	108.6	40	28	5.172	0.93	1	Eligible	0	NA	78	no	366.0833333	292.8666667	1098.25	0	1	0
24358	2011-2012	66701	36.4	2	92	75	Male	Other Hispanic	1	1.36	0	2381.727595	1	1	0	0	2.2	0.7	4.9	157	113.6	37	38	2.845	0.91	1	Eligible	1	No - Condition not listed as a multiple cause of death	56	yes	349.6818182	244.7772727	1099	0	1	0
44433	2015-2016	89239	32.8	2	126	24	Male	Non-Hispanic Black	0	1.25	2	4438.927728	0	NA	0	0	2.3	0.5	2.5	220	107	36	26	3.724	1.06	1	Eligible	0	NA	55	no	239.1304348	119.5652174	1100	0	0	0
26785	2011-2012	69236	31.9	2	97	33	Male	Non-Hispanic White	1	1.35	0	3157.512842	1	3	2	2	2.2	0.5	2.5	220	105.1	38	28	5.379	0.83	1	Eligible	0	NA	87	no	250	125	1100	0	0	0
10698	2009-2010	52581	31.26	2	77	59	Male	Other Hispanic	1	NA	0	2436.319707	1	2	0	2	1.9	0.5	2.2	250	99.6	23	30	6.181	1.01	1	Eligible	0	NA	117	no	289.4736842	144.7368421	1100	0	0	0
14960	2009-2010	56969	31.29	1	87	68	Male	Mexican American	0	0.55	1	1096.741311	1	4	1	0	1.6	0.5	4.2	131	110.9	23	23	4.732	0.67	1	Eligible	0	NA	115	no	343.875	171.9375	1100.4	0	0	0
48008	2015-2016	92967	33.4	2	129	52	Male	Other Hispanic	1	0.62	0	4245.555178	1	2	0	0	2.5	0.4	3.1	142	105.8	16	31	5.069	1.37	1	Eligible	0	NA	54	no	176.08	70.432	1100.5	0	0	0
22053	2011-2012	64290	35.6	1	99	65	Female	Non-Hispanic Black	0	2.07	2	1766.375717	1	0	0	1	1.6	0.5	3.6	153	122.5	14	17	4.396	1.5	1	Eligible	0	NA	92	no	344.25	172.125	1101.6	0	0	0
33016	2013-2014	77362	40.6	1	116	75	Female	Non-Hispanic White	1	2.26	1	7415.02772	0	2	0	1	2.2	0.5	3.3	167	118.6	21	22	5.87	2.17	1	Eligible	0	NA	68	no	250.5	125.25	1102.2	0	0	0
942	2007-2008	42453	35.15	2	63	74	Male	Non-Hispanic White	1	1.06	1	1554.221277	1	1	1	1	2	0.5	2.6	212	117.7	30	38	4.862	0.85	1	Eligible	0	NA	147	no	275.6	137.8	1102.4	0	0	0
31078	2013-2014	75339	37	1	111	34	Male	Non-Hispanic White	0	2.35	1	12218.97498	0	4	2	2	2.2	0.5	2.8	197	119	23	22	6.362	1.53	1	Eligible	0	NA	68	no	250.7272727	125.3636364	1103.2	0	0	0
47845	2015-2016	92797	29	1	119	57	Male	Other Hispanic	0	5	2	3309.794361	1	4	1	1	2	0.5	3.1	178	107.7	75	77	6.982	1.55	1	Eligible	0	NA	57	no	275.9	137.95	1103.6	0	0	0
38039	2013-2014	82562	34.9	2	107	36	Female	Other Hispanic	0	2.86	2	7421.943481	1	0	0	0	2.8	0.6	3.6	184	113	19	20	4.267	1.01	1	Eligible	0	NA	73	no	236.5714286	141.9428571	1104	0	0	0
45619	2015-2016	90481	25.7	2	122	61	Male	Non-Hispanic White	0	1.57	1	8451.448731	1	2	2	0	2	0.7	4.2	184	101.9	38	10	4.732	1.19	1	Eligible	0	NA	56	yes	386.4	270.48	1104	1	1	0
4357	2007-2008	45992	41.91	2	59	75	Female	Non-Hispanic White	0	NA	0	4060.928217	1	0	1	0	0.8	0.2	1.3	170	134.2	29	47	4.939	1.91	1	Eligible	1	No - Condition not listed as a multiple cause of death	62	no	276.25	55.25	1105	0	0	0
11604	2009-2010	53505	42.81	1	86	48	Male	Non-Hispanic White	0	1.2	1	3401.156963	1	1	1	2	2.3	0.7	3.6	215	135	37	24	6.232	1.09	1	Eligible	0	NA	129	no	336.5217391	235.5652174	1105.714286	0	1	0
34584	2013-2014	78978	29.8	2	112	71	Female	Non-Hispanic White	1	2.67	1	11982.0553	1	2	1	0	2	0.8	3.9	227	109	29	36	4.396	1.53	1	Eligible	0	NA	77	yes	442.65	354.12	1106.625	1	2	0
2166	2007-2008	43720	41.02	2	67	64	Male	Non-Hispanic Black	1	5	0	1324.011632	1	2	2	0	2.2	0.8	3.8	233	136.9	16	21	4.06	1.11	1	Eligible	0	NA	141	no	402.4545455	321.9636364	1106.75	1	2	0
18142	2009-2010	60223	31.29	1	77	63	Female	Non-Hispanic White	0	5	2	3434.319822	0	3	1	0	1.3	0.7	3.1	250	102.8	37	24	5.405	1.91	1	Eligible	0	NA	124	no	596.1538462	417.3076923	1107.142857	2	2	0
49705	2017-2018	94750	34.4	2	147	80	Male	Non-Hispanic White	1	1.1	0	2039.700995	1	NA	1	0	1.6	0.7	5.1	152	119.8	15	21	4.629	0.93	1	Eligible	0	NA	36	yes	484.5	339.15	1107.428571	1	2	0
29862	2013-2014	74085	32.1	2	105	80	Female	Non-Hispanic White	0	1.18	0	3536.149321	1	1	0	0	1.5	0.9	5.6	178	99.1	31	26	5.172	1.97	1	Eligible	0	NA	63	yes	664.5333333	598.08	1107.555556	2	2	0
29499	2013-2014	73709	30.9	1	115	64	Male	Non-Hispanic Black	1	2	1	2334.883114	1	NA	0	0	1.7	0.5	3.1	179	111.2	16	22	3.258	1.19	1	Eligible	0	NA	71	no	326.4117647	163.2058824	1109.8	0	0	0
8838	2007-2008	50663	27.94	1	69	36	Male	Mexican American	1	4.66	2	6090.878106	0	4	0	0	2.2	0.4	2	222	97	39	27	4.81	0.93	1	Eligible	0	NA	135	no	201.8181818	80.72727273	1110	0	0	0
24483	2011-2012	66838	33.5	1	101	65	Female	Non-Hispanic White	0	3.13	0	25912.92495	1	2	0	1	2.1	0.8	4.8	185	118	22	25	6.749	1.37	1	Eligible	0	NA	96	no	422.8571429	338.2857143	1110	1	2	0
29413	2013-2014	73618	32.7	1	104	54	Female	Non-Hispanic White	1	NA	2	4625.440295	0	2	0	0	0.9	0.3	1.7	196	107.8	30	26	6.284	1.86	1	Eligible	0	NA	73	no	370.2222222	111.0666667	1110.666667	0	0	0
49306	2017-2018	94335	28.3	1	138	69	Male	Other Race - Including Multi-Racial	1	2.24	1	2456.267741	1	NA	1	0	2.1	0.6	3.1	215	101.2	23	20	7.137	1.32	1	Eligible	0	NA	27	no	317.3809524	190.4285714	1110.833333	0	1	0
16124	2009-2010	58166	27.46	2	77	80	Male	Non-Hispanic White	1	2.4	1	3498.555966	1	1	1	1	1.9	0.8	4.4	202	106.3	22	25	4.37	1.24	1	Eligible	0	NA	110	yes	467.7894737	374.2315789	1111	1	2	0
51273	2017-2018	96413	32.4	1	136	71	Male	Non-Hispanic Black	1	3.46	0	2503.551899	1	NA	1	0	1.6	0.8	3.8	234	110.4	16	20	3.439	1.16	1	Eligible	0	NA	25	no	555.75	444.6	1111.5	1	2	0
28531	2011-2012	71059	29.9	1	101	53	Male	Non-Hispanic White	1	0.96	0	4583.640814	1	4	1	0	3.3	1.2	4.6	290	113.8	40	32	6.724	0.67	1	Eligible	0	NA	98	no	404.2424242	485.0909091	1111.666667	1	2	0
34882	2013-2014	79292	26.6	2	104	58	Male	Other Race - Including Multi-Racial	0	4.28	1	2578.343755	1	4	2	2	2.6	0.7	3.4	229	101.3	26	25	6.93	1.4	1	Eligible	0	NA	70	no	299.4615385	209.6230769	1112.285714	0	1	0
34605	2013-2014	79000	26.8	1	106	36	Male	Mexican American	1	1.81	0	8139.007464	0	4	1	2	1.9	0.4	2.5	178	94.7	44	36	4.138	0.98	1	Eligible	0	NA	64	no	234.2105263	93.68421053	1112.5	0	0	0
35824	2013-2014	80272	35.8	2	106	41	Female	Mexican American	1	0.96	1	5358.7377	1	2	0	0	3.3	0.6	2.5	267	102.8	19	17	5.948	0.98	1	Eligible	0	NA	74	no	202.2727273	121.3636364	1112.5	0	0	0
18485	2009-2010	60577	34.61	2	75	65	Female	Mexican American	0	0.32	0	970.2616817	0	1	1	1	2.3	0.5	2.9	192	111.6	20	20	5.353	1.55	1	Eligible	0	NA	131	no	242.0869565	121.0434783	1113.6	0	0	0
30518	2013-2014	74760	34.7	1	106	53	Male	Mexican American	1	0.45	0	3820.045641	1	4	0	0	2.1	0.7	3.9	200	106.1	34	30	4.655	1.03	1	Eligible	0	NA	64	no	371.4285714	260	1114.285714	1	1	0
57183	2017-2018	102708	28.1	2	139	80	Male	Non-Hispanic White	1	2.43	0	2850.276839	1	0	0	1	1.8	0.9	5.8	173	107.2	12	11	3.31	1.37	1	Eligible	0	NA	30	yes	557.4444444	501.7	1114.888889	1	2	0
13390	2009-2010	55353	35.81	2	75	45	Male	Non-Hispanic Black	1	5	0	5383.296807	1	1	0	2	2.1	0.4	2	223	116.1	37	22	7.137	1.66	1	Eligible	0	NA	132	no	212.3809524	84.95238095	1115	0	0	0
43906	2015-2016	88692	33.9	2	132	71	Male	Non-Hispanic White	1	5	0	11118.15849	0	2	1	0	1.7	0.8	4	223	116.4	32	26	4.034	1.06	1	Eligible	0	NA	44	no	524.7058824	419.7647059	1115	1	2	0
9970	2009-2010	51836	26.52	1	82	51	Male	Non-Hispanic Black	1	2.75	0	3377.710938	1	2	1	0	2	0.9	5.2	193	98	20	20	5.482	1.22	1	Eligible	0	NA	128	no	501.8	451.62	1115.111111	1	2	0
4722	2007-2008	46375	29.26	2	63	49	Male	Non-Hispanic White	1	5	0	15790.21008	0	2	0	2	3.2	0.7	3.7	211	107	25	27	5.275	0.96	1	Eligible	0	NA	149	no	243.96875	170.778125	1115.285714	0	0	0
47755	2015-2016	92702	35.6	2	124	46	Male	Non-Hispanic White	1	5	0	26390.13101	0	1	1	2	1.7	0.4	3.1	144	118.4	27	26	4.991	1.03	1	Eligible	0	NA	42	no	262.5882353	105.0352941	1116	0	0	0
21980	2011-2012	64213	40.1	2	94	37	Male	Mexican American	1	NA	1	6435.086163	0	4	0	0	1.7	0.3	1.7	197	127	27	14	5.094	1.14	1	Eligible	0	NA	106	no	197	59.1	1116.333333	0	0	0
7365	2007-2008	49137	41.12	1	67	68	Female	Non-Hispanic White	1	NA	2	9845.164381	1	2	0	0	2	0.6	2.9	231	105.2	30	29	4.396	1.6	1	Eligible	0	NA	147	no	334.95	200.97	1116.5	0	1	0
13731	2009-2010	55698	31.58	2	75	80	Male	Non-Hispanic Black	0	1.55	0	1907.873535	1	4	1	0	1.7	0.6	2.9	231	116	18	21	3.75	1.27	1	Eligible	0	NA	130	yes	394.0588235	236.4352941	1116.5	1	1	0
33003	2013-2014	77346	39.9	2	104	30	Male	Other Hispanic	1	1.97	2	5178.024913	0	4	0	2	4	0.7	3.3	237	133.3	52	24	3.543	0.7	1	Eligible	0	NA	70	no	195.525	136.8675	1117.285714	0	0	0
6754	2007-2008	48501	28.95	1	61	76	Female	Non-Hispanic White	1	1.83	1	5684.357312	0	0	0	0	1.2	0.4	1.5	298	92.2	19	22	8.042	1.47	1	Eligible	0	NA	152	no	372.5	149	1117.5	1	0	0
35941	2013-2014	80389	31.5	1	114	80	Male	Non-Hispanic White	1	0.87	1	2417.150162	0	1	1	0	2.2	0.9	4.7	214	118.7	29	32	4.681	1.19	1	Eligible	1	No - Condition not listed as a multiple cause of death	67	no	457.1818182	411.4636364	1117.555556	1	2	0
41644	2015-2016	86320	37.3	1	127	80	Male	Other Hispanic	1	0.38	0	1584.814384	1	4	1	0	2.1	0.6	3.9	172	119.8	14	19	4.681	1.14	1	Eligible	0	NA	60	no	319.4285714	191.6571429	1118	0	1	0
20972	2011-2012	63159	37.6	2	102	48	Male	Non-Hispanic White	1	1.16	0	6592.260923	1	2	1	1	2	0.8	3.1	289	127.1	30	26	4.448	0.96	1	Eligible	0	NA	99	no	447.95	358.36	1119.875	1	2	0
44086	2015-2016	88877	28.7	2	129	53	Male	Other Hispanic	1	0.62	0	3737.18119	1	4	1	0	2.3	0.6	3.5	192	98.2	27	23	6.206	1.45	1	Eligible	0	NA	53	no	292.173913	175.3043478	1120	0	0	0
26869	2011-2012	69324	25.5	1	91	42	Male	Non-Hispanic White	1	5	0	26463.35628	1	4	2	2	1.7	0.8	4	224	102.6	116	113	8.301	1.37	1	Eligible	0	NA	93	no	527.0588235	421.6470588	1120	1	2	0
9075	2007-2008	50911	27.72	2	62	37	Male	Non-Hispanic White	0	NA	1	3401.999214	0	4	1	1	0.9	0.6	2.8	240	100.2	24	20	8.249	1.6	1	Eligible	0	NA	157	no	746.6666667	448	1120	2	2	0
50863	2017-2018	95976	31.9	2	143	65	Female	Other Race - Including Multi-Racial	0	NA	0	1515.359378	1	3	2	0	1.9	0.3	1.9	177	114.5	11	19	5.663	1.71	1	Eligible	0	NA	32	yes	177	53.1	1121	0	0	0
39780	2015-2016	84376	33	1	121	55	Male	Mexican American	0	2.55	0	3240.533995	0	3	0	2	1	0.4	3.3	136	104.2	63	49	7.267	1.47	1	Eligible	0	NA	55	no	448.8	179.52	1122	1	0	0
46461	2015-2016	91353	34.9	1	129	57	Male	Non-Hispanic Black	1	2.46	2	4409.466881	0	2	0	0	3.3	0.5	3.4	165	116.8	30	36	5.482	0.7	1	Eligible	0	NA	37	no	170	85	1122	0	0	0
1829	2007-2008	43370	35.19	2	61	38	Female	Other Hispanic	0	0.92	1	3921.055725	1	2	1	0	2.4	0.5	3	187	103.1	20	25	6.31	0.7	1	Eligible	0	NA	137	yes	233.75	116.875	1122	0	0	0
22797	2011-2012	65074	56.6	2	98	42	Male	Non-Hispanic Black	1	4.76	1	3769.265254	1	NA	1	2	1.9	0.5	3	187	147.5	33	23	5.017	0.91	1	Eligible	0	NA	102	no	295.2631579	147.6315789	1122	0	0	0
36597	2013-2014	81070	28.2	2	112	31	Male	Mexican American	1	1.25	1	7415.871625	0	1	0	0	1.8	0.6	3.4	198	96.4	36	24	4.319	0.75	1	Eligible	0	NA	77	no	374	224.4	1122	1	1	0
32430	2013-2014	76746	28	1	112	55	Male	Other Race - Including Multi-Racial	0	NA	2	1902.600547	0	2	2	0	3.1	0.8	3.4	264	104.6	55	31	6	0.78	1	Eligible	0	NA	75	no	289.5483871	231.6387097	1122	0	1	0
41975	2015-2016	86664	31.6	2	131	69	Male	Non-Hispanic Black	1	2.5	1	1867.617664	1	1	1	2	3.4	0.6	3.6	187	113.9	46	37	3.181	0.83	1	Eligible	0	NA	51	no	198	118.8	1122	0	0	0
29496	2013-2014	73706	30.8	1	106	54	Male	Non-Hispanic White	1	1.44	0	4398.866472	1	4	2	2	2.6	0.9	6.7	151	113.1	25	21	4.008	1.06	1	Eligible	0	NA	65	no	389.1153846	350.2038462	1124.111111	1	2	0
25489	2011-2012	67894	31.1	2	95	80	Male	Other Race - Including Multi-Racial	1	1.95	0	6810.803698	1	1	1	0	1.2	0.7	4.4	179	116	14	20	3.258	1.6	1	Eligible	1	No - Condition not listed as a multiple cause of death	80	yes	656.3333333	459.4333333	1125.142857	2	2	0
21669	2011-2012	63890	38.7	2	90	60	Female	Other Hispanic	0	0.68	0	1718.075325	1	0	1	0	2.2	0.5	2.9	194	108.3	25	21	3.465	1.27	1	Eligible	0	NA	87	yes	255.7272727	127.8636364	1125.2	0	0	0
5236	2007-2008	46909	33.02	2	64	68	Male	Non-Hispanic White	1	4.86	0	13301.19858	0	1	1	1	2.4	0.6	2.9	233	117.3	44	43	4.577	1.34	1	Eligible	0	NA	147	yes	281.5416667	168.925	1126.166667	0	0	0
48405	2015-2016	93386	35.4	2	126	50	Female	Non-Hispanic Black	0	1.62	0	3609.180225	1	3	0	0	1.8	0.6	2.9	233	112.9	17	17	4.707	1.63	1	Eligible	0	NA	37	no	375.3888889	225.2333333	1126.166667	1	1	0
38157	2013-2014	82685	33.1	2	109	47	Male	Non-Hispanic White	0	3.26	1	17993.52472	1	2	2	2	1.7	0.6	3.4	199	114.5	18	24	3.362	0.98	1	Eligible	0	NA	67	no	398	238.8	1127.666667	1	1	0
35406	2013-2014	79835	31.5	1	105	37	Male	Non-Hispanic White	0	0.59	1	4360.978143	0	4	0	0	1.8	0.5	3.1	182	107.3	42	27	4.448	1.11	1	Eligible	0	NA	64	no	313.4444444	156.7222222	1128.4	0	0	0
36345	2013-2014	80810	27.8	1	108	56	Male	Mexican American	0	5	1	3264.807537	1	2	0	1	2.2	0.6	2.8	242	96.6	22	21	6.491	1.27	1	Eligible	0	NA	61	no	308	184.8	1129.333333	0	1	0
9706	2007-2008	51564	28.57	2	62	55	Male	Other Hispanic	1	2.62	0	2396.827427	0	2	0	1	1.3	0.4	3.3	137	97.2	46	30	6.905	1.29	1	Eligible	0	NA	157	no	347.7692308	139.1076923	1130.25	0	0	0
35892	2013-2014	80340	28.3	1	106	61	Male	Non-Hispanic Black	1	5	0	2947.006685	0	2	1	2	2	0.7	4.1	193	98.4	24	22	3.957	1.16	1	Eligible	0	NA	65	no	395.65	276.955	1130.428571	1	1	0
43967	2015-2016	88755	34.5	1	121	37	Male	Mexican American	1	2.06	0	5218.995899	0	4	1	2	2.4	0.5	3.9	145	113.5	32	21	5.12	0.96	1	Eligible	0	NA	54	no	235.625	117.8125	1131	0	0	0
54525	2017-2018	99858	41.1	1	142	58	Male	Non-Hispanic White	1	3.08	0	15652.88523	0	NA	0	2	1.9	0.5	2.9	195	141.7	25	20	5.146	1.5	1	Eligible	0	NA	26	no	297.6315789	148.8157895	1131	0	0	0
28773	2011-2012	71315	40.4	1	98	44	Male	Non-Hispanic White	1	1.11	0	18731.29896	1	1	1	0	1.6	0.6	3.9	174	147.2	45	26	5.198	1.03	1	Eligible	0	NA	95	no	424.125	254.475	1131	1	1	0
30683	2013-2014	74928	31.1	1	117	50	Male	Mexican American	1	2.59	1	3117.485849	0	2	0	2	1.7	0.5	3.8	149	104.5	27	19	5.586	1.16	1	Eligible	0	NA	80	no	333.0588235	166.5294118	1132.4	0	0	0
49936	2017-2018	95001	30.3	2	141	80	Female	Non-Hispanic White	0	1.4	2	3987.892218	1	2	1	0	1.9	0.8	4.1	221	110.2	11	16	3.931	1.4	1	Eligible	0	NA	34	no	476.8947368	381.5157895	1132.625	1	2	0
6633	2007-2008	48372	29.32	2	62	47	Male	Non-Hispanic White	1	5	2	14943.4442	0	2	0	0	1	0.8	4.9	185	109.6	20	19	4.112	1.01	1	Eligible	0	NA	157	no	906.5	725.2	1133.125	2	2	0
35138	2013-2014	79557	31.2	1	113	73	Female	Non-Hispanic White	1	1.55	0	6528.003652	1	0	0	2	1.5	0.5	2.6	218	99	13	16	5.224	1.4	1	Eligible	0	NA	83	no	377.8666667	188.9333333	1133.6	1	1	0
4779	2007-2008	46432	31.27	2	62	48	Male	Non-Hispanic Black	0	1.63	1	4867.072965	0	4	1	1	1.3	0.4	2.4	189	105.3	20	18	6.491	1.6	1	Eligible	0	NA	155	no	348.9230769	139.5692308	1134	0	0	0
49668	2017-2018	94711	41.4	1	142	64	Female	Non-Hispanic White	1	2.17	0	5782.351373	1	NA	1	2	1.6	0.7	4.9	162	127.3	23	25	5.534	1.03	1	Eligible	0	NA	26	yes	496.125	347.2875	1134	1	2	0
13946	2009-2010	55921	29.6	2	80	80	Male	Non-Hispanic White	1	1.65	0	4702.103448	0	1	1	0	2.4	0.6	4.1	166	107.2	20	32	4.913	1.42	1	Eligible	1	No - Condition not listed as a multiple cause of death	42	no	283.5833333	170.15	1134.333333	0	0	0
44873	2015-2016	89704	33	1	128	71	Female	Mexican American	1	0.98	0	2414.458881	1	0	0	0	2.7	0.7	3.8	209	109.9	21	21	5.586	1.53	1	Eligible	0	NA	49	no	294.1481481	205.9037037	1134.571429	0	1	0
50964	2017-2018	96086	37.1	1	138	65	Male	Non-Hispanic White	1	3.08	1	18171.43534	1	2	1	2	1.7	0.7	5	159	117	40	34	4.293	0.78	1	Eligible	0	NA	27	no	467.6470588	327.3529412	1135.714286	1	2	0
16970	2009-2010	59023	37.77	2	80	80	Female	Non-Hispanic White	1	1.21	1	5629.352514	0	0	0	0	1.7	0.6	3.2	213	110.8	18	26	4.344	1.58	1	Eligible	0	NA	123	no	400.9411765	240.5647059	1136	1	1	0
11958	2009-2010	53874	31.56	1	83	34	Female	Non-Hispanic White	1	2.31	1	12438.82935	1	3	2	0	4.6	1	3.8	299	108	52	43	4.086	0.8	1	Eligible	0	NA	110	no	247	247	1136.2	0	1	0
11301	2009-2010	53197	27.16	2	85	24	Male	Mexican American	0	NA	1	3568.067137	0	4	0	2	2.6	1.2	5.5	248	95.1	55	32	5.663	1.58	1	Eligible	0	NA	109	no	524.6153846	629.5384615	1136.666667	1	2	0
21640	2011-2012	63859	33.5	2	99	55	Male	Non-Hispanic Black	1	0.44	1	2988.409422	1	4	2	0	3.2	0.6	3.9	175	115	112	77	4.138	1.24	1	Eligible	0	NA	97	no	213.28125	127.96875	1137.5	0	0	0
12431	2009-2010	54364	29.49	2	83	61	Male	Non-Hispanic White	1	1.72	0	3792.173198	1	1	2	1	2.2	0.9	5.2	197	117	17	15	6.155	1.11	1	Eligible	0	NA	113	no	465.6363636	419.0727273	1138.222222	1	2	0
47200	2015-2016	92121	33.5	2	128	57	Male	Non-Hispanic Black	1	2.72	0	2932.736665	1	2	0	2	1.2	0.4	2.9	157	114.8	20	21	3.258	1.32	1	Eligible	0	NA	46	no	379.4166667	151.7666667	1138.25	1	0	0
19457	2009-2010	61586	27.78	2	87	66	Male	Non-Hispanic Black	0	5	2	1709.204676	1	2	1	1	3	0.4	1.8	253	100.4	22	28	5.793	1.16	1	Eligible	0	NA	115	no	151.8	60.72	1138.5	0	0	0
22683	2011-2012	64951	28.9	3	91	22	Male	Non-Hispanic White	1	1.02	2	18847.48315	0	3	0	2	2.5	0.6	2.7	253	100	35	21	5.224	1.06	1	Eligible	0	NA	94	no	273.24	163.944	1138.5	0	0	0
54710	2017-2018	100056	36.9	1	148	57	Male	Mexican American	1	5	2	8925.185684	0	3	0	0	1.7	0.6	3.4	201	135.2	22	21	5.069	1.45	1	Eligible	0	NA	27	no	402	241.2	1139	1	1	0
5894	2007-2008	47594	30.48	1	63	80	Male	Non-Hispanic White	1	NA	2	3502.141853	0	1	0	0	1	0.5	3.2	178	117.5	30	27	3.491	1.22	1	Eligible	1	Yes - Condition listed as a multiple cause of death	122	no	569.6	284.8	1139.2	1	1	0
42017	2015-2016	86707	38.4	1	126	30	Female	Non-Hispanic Black	1	1.36	0	4717.538795	0	NA	1	0	2.6	0.7	3.8	210	115	20	20	3.982	1.34	1	Eligible	0	NA	50	no	306.9230769	214.8461538	1140	0	1	0
38348	2013-2014	82886	30	2	110	80	Male	Non-Hispanic White	1	NA	0	5456.293868	1	2	0	0	1.9	0.8	4.8	190	117.7	17	18	3.724	0.78	1	Eligible	0	NA	63	yes	480	384	1140	1	2	0
1978	2007-2008	43527	30.95	1	71	67	Male	Mexican American	0	2.94	2	1361.393867	1	4	2	0	1.4	0.8	3.8	240	112.2	50	33	4.008	1.11	1	Eligible	0	NA	155	no	651.4285714	521.1428571	1140	2	2	0
16613	2009-2010	58661	35.48	1	76	78	Female	Non-Hispanic White	1	5	2	6114.889175	1	0	0	0	2.3	0.4	2.7	169	118.5	16	24	4.293	1.76	1	Eligible	1	No - Condition not listed as a multiple cause of death	87	no	198.3913043	79.35652174	1140.75	0	0	0
18827	2009-2010	60934	32.39	1	77	49	Male	Non-Hispanic White	1	5	1	13649.23373	1	2	1	0	1.7	0.4	2.7	169	108.6	29	27	3.931	1.78	1	Eligible	0	NA	124	no	268.4117647	107.3647059	1140.75	0	0	0
39221	2015-2016	83789	34	1	132	66	Male	Non-Hispanic White	1	5	2	30243.54034	1	2	0	1	2.4	0.6	3.2	214	109.5	30	23	3.776	0.85	1	Eligible	0	NA	43	no	285.3333333	171.2	1141.333333	0	0	0
22569	2011-2012	64832	30.5	1	91	32	Male	Mexican American	1	2.1	1	6943.902254	0	4	0	0	1.5	0.5	2.4	238	103	26	24	6.827	1.55	1	Eligible	0	NA	94	no	380.8	190.4	1142.4	1	1	0
39627	2015-2016	84218	23.6	1	123	56	Male	Non-Hispanic White	1	5	0	15575.94693	1	4	2	0	2.1	0.8	4.1	223	93.5	76	112	4.836	0.98	1	Eligible	0	NA	56	no	435.3809524	348.3047619	1142.875	1	2	0
6102	2007-2008	47815	29.02	2	71	62	Male	Mexican American	0	1.25	0	1144.895797	0	1	1	2	2	0.6	2.7	254	104.8	23	26	4.655	1.24	1	Eligible	0	NA	152	no	342.9	205.74	1143	0	1	0
56043	2017-2018	101484	27.6	2	140	49	Male	Non-Hispanic White	1	5	2	26050.84689	1	2	0	0	1.9	0.4	2.2	208	99.7	19	20	5.741	1.24	1	Eligible	0	NA	28	yes	240.8421053	96.33684211	1144	0	0	0
46513	2015-2016	91406	31.6	1	124	76	Male	Non-Hispanic Black	1	5	2	2279.582049	1	1	0	0	2.5	0.6	3.9	176	117	19	18	4.5	1.19	1	Eligible	0	NA	45	no	274.56	164.736	1144	0	0	0
51940	2017-2018	97125	33.4	1	138	57	Male	Non-Hispanic Black	0	NA	1	3369.44459	0	3	0	0	1.7	0.6	3.9	176	116.1	23	28	2.87	1.03	1	Eligible	0	NA	27	no	403.7647059	242.2588235	1144	1	1	0
27471	2011-2012	69948	33.7	1	90	45	Male	Non-Hispanic White	1	1.07	2	4809.219633	1	2	0	1	2.7	1	5.2	220	120.1	21	14	4.241	0.8	1	Eligible	0	NA	104	no	423.7037037	423.7037037	1144	1	2	0
49312	2017-2018	94341	29.7	2	136	24	Male	Mexican American	0	1.7	1	6945.731059	0	4	0	2	1.9	0.7	4.4	182	103.2	47	28	5.715	1.47	1	Eligible	0	NA	31	no	421.4736842	295.0315789	1144	1	1	0
43910	2015-2016	88696	31.7	2	129	47	Female	Other Hispanic	1	5	2	4617.392794	1	NA	0	0	1.4	0.6	3.4	202	108.1	30	27	6.129	1.71	1	Eligible	0	NA	37	no	490.5714286	294.3428571	1144.666667	1	1	0
30119	2013-2014	74350	30.2	1	104	52	Male	Non-Hispanic White	1	NA	1	4195.402087	1	NA	2	2	3.5	0.9	4.6	224	102.7	25	17	4.215	0.91	1	Eligible	0	NA	72	no	294.4	264.96	1144.888889	0	1	0
652	2007-2008	42152	32.06	2	68	49	Female	Non-Hispanic Black	0	1.51	1	4225.317194	0	1	0	1	1.5	0.6	3	229	110.4	25	23	4.396	1.09	1	Eligible	0	NA	153	no	458	274.8	1145	1	1	0
36900	2013-2014	81382	29.4	1	118	71	Male	Mexican American	1	4.84	0	2154.286954	1	4	1	0	1.4	0.4	2.9	158	105.8	15	20	4.732	1.63	1	Eligible	0	NA	82	no	327.2857143	130.9142857	1145.5	0	0	0
27082	2011-2012	69542	31.9	1	95	40	Female	Non-Hispanic White	0	0.65	0	6128.761395	0	2	0	0	2.2	0.5	3	191	116	16	16	5.819	0.91	1	Eligible	0	NA	102	no	260.4545455	130.2272727	1146	0	0	0
605	2007-2008	42103	29.17	1	63	67	Female	Non-Hispanic Black	1	3.07	1	1714.483266	1	1	1	0	1.4	0.5	2.4	239	102.8	46	58	4.267	2.2	1	Eligible	0	NA	134	no	409.7142857	204.8571429	1147.2	1	1	0
37297	2013-2014	81789	29.2	2	104	39	Male	Non-Hispanic White	0	0.76	1	2153.199917	0	4	2	0	2.3	0.7	2.9	277	105.5	49	29	5.353	0.7	1	Eligible	0	NA	68	no	349.2608696	244.4826087	1147.571429	0	1	0
23222	2011-2012	65518	35	2	90	45	Male	Non-Hispanic Black	1	1.03	1	2666.933475	0	NA	0	1	1.9	0.5	2.8	205	115	33	27	5.663	1.16	1	Eligible	0	NA	88	no	302.1052632	151.0526316	1148	0	0	0
31640	2013-2014	75921	30.2	2	108	76	Male	Non-Hispanic Black	1	5	0	1621.639144	0	2	0	0	1.6	0.5	3.5	164	114	22	24	3.439	1.22	1	Eligible	0	NA	74	no	358.75	179.375	1148	0	0	0
49933	2017-2018	94998	27.3	2	139	45	Male	Non-Hispanic White	0	0.66	2	5022.881943	0	NA	0	0	2.2	1	4.3	267	100.3	26	20	5.198	1.06	1	Eligible	0	NA	31	no	521.8636364	521.8636364	1148.1	1	2	0
35102	2013-2014	79519	41.8	2	105	23	Male	Non-Hispanic White	0	0.26	2	15433.07621	1	2	0	0	2.5	0.8	5.5	167	125.3	42	30	5.56	0.88	1	Eligible	0	NA	60	no	367.4	293.92	1148.125	0	1	0
34281	2013-2014	78667	46.8	1	105	63	Male	Non-Hispanic White	1	3.87	0	21369.0654	1	2	1	0	0.8	0.7	4.7	171	140.3	26	26	3.698	1.03	1	Eligible	0	NA	62	yes	1004.625	703.2375	1148.142857	2	2	0
8830	2007-2008	50655	36.32	1	68	29	Male	Non-Hispanic Black	1	NA	0	3872.499315	0	2	2	0	3.7	0.7	2	402	121.7	20	24	3.414	0.72	1	Eligible	0	NA	139	no	217.2972973	152.1081081	1148.571429	0	0	0
57303	2017-2018	102838	31.6	2	138	41	Male	Other Race - Including Multi-Racial	0	4.28	0	4168.442149	0	3	0	0	1.6	0.4	2.5	184	112.7	23	21	3.724	1.06	1	Eligible	0	NA	34	no	287.5	115	1150	0	0	0
23994	2011-2012	66321	31.5	1	103	71	Female	Non-Hispanic White	0	2.51	2	9772.119728	1	2	0	0	3.4	0.6	5	138	101	19	26	5.586	1.63	1	Eligible	0	NA	103	no	202.9411765	121.7647059	1150	0	0	0
32282	2013-2014	76596	33.3	2	105	46	Female	Non-Hispanic White	1	2.2	1	15336.46523	1	1	1	1	2	0.5	2.3	250	99.2	65	30	4.629	1.14	1	Eligible	0	NA	59	no	287.5	143.75	1150	0	0	0
33601	2013-2014	77963	33.2	1	107	32	Male	Non-Hispanic White	1	3.45	2	9659.914846	0	2	0	2	1.8	0.6	5	138	109.6	30	24	6.232	0.59	1	Eligible	0	NA	61	no	383.3333333	230	1150	1	1	0
24888	2011-2012	67259	34.3	2	100	45	Male	Non-Hispanic White	1	4.5	2	15032.48496	1	2	0	1	1.7	0.6	2.9	238	111.5	106	75	5.353	1.03	1	Eligible	0	NA	98	no	406	243.6	1150.333333	1	1	0
27740	2011-2012	70231	31.8	2	102	37	Female	Other Race - Including Multi-Racial	1	5	2	3701.733029	1	1	2	0	2	0.7	3.4	237	100.5	21	27	4.37	0.83	1	Eligible	0	NA	98	no	402.9	282.03	1151.142857	1	1	0
19981	2009-2010	62125	30.89	1	79	56	Male	Non-Hispanic White	1	4.8	2	15063.74044	0	2	0	1	1.3	0.5	3.2	180	113.1	22	22	5.56	1.68	1	Eligible	0	NA	124	no	443.0769231	221.5384615	1152	1	1	0
31778	2013-2014	76062	38.7	2	115	30	Male	Non-Hispanic White	1	1.43	0	15634.72325	1	3	1	1	2.3	0.9	4.8	216	120.5	25	22	5.405	0.54	1	Eligible	0	NA	69	no	450.7826087	405.7043478	1152	1	2	0
41021	2015-2016	85669	36.9	1	128	78	Male	Non-Hispanic White	1	3.14	1	12006.65338	1	2	1	1	1.7	1.5	8	216	129.2	17	17	6.413	1.32	1	Eligible	1	No - Condition not listed as a multiple cause of death	48	no	1016.470588	1524.705882	1152	2	2	0
44334	2015-2016	89134	29.5	2	125	37	Male	Non-Hispanic White	1	2.67	0	20925.63583	1	2	1	1	1.9	0.7	3.7	218	106.3	32	26	6.724	1.16	1	Eligible	0	NA	50	no	424.5263158	297.1684211	1152.285714	1	1	0
29167	2011-2012	71722	38.8	2	99	48	Female	Non-Hispanic Black	0	1.16	2	3121.937978	0	NA	2	0	1.6	0.3	1.4	247	114.7	12	19	5.017	1.32	1	Eligible	0	NA	97	no	216.125	64.8375	1152.666667	0	0	0
15118	2009-2010	57136	30.77	2	80	49	Male	Non-Hispanic White	0	3.51	0	16271.81203	0	2	1	1	2.8	0.6	3.8	182	117	33	31	3.362	0.8	1	Eligible	0	NA	123	yes	247	148.2	1152.666667	0	0	0
779	2007-2008	42283	34.91	1	62	41	Female	Mexican American	0	NA	1	2607.16502	0	4	1	1	3.7	0.7	2.5	323	104.3	285	106	7.525	1.42	1	Eligible	0	NA	145	no	218.2432432	152.7702703	1153.571429	0	0	0
9481	2007-2008	51332	38.8	2	66	51	Male	Non-Hispanic Black	1	1.3	1	4322.136465	1	1	2	0	1.8	0.5	2.8	206	113.5	16	19	4.293	1.76	1	Eligible	0	NA	148	yes	320.4444444	160.2222222	1153.6	0	0	0
19210	2009-2010	61329	29.67	2	81	61	Male	Non-Hispanic White	1	5	1	9566.462394	1	2	1	2	1.5	0.5	2.9	199	108.3	87	56	3.724	1.24	1	Eligible	0	NA	127	no	384.7333333	192.3666667	1154.2	1	1	0
34373	2013-2014	78764	36	2	107	51	Female	Non-Hispanic White	1	1.21	0	3602.593908	1	1	2	2	3.6	0.8	5.4	171	113.2	17	17	6.103	0.88	1	Eligible	0	NA	73	no	256.5	205.2	1154.25	0	1	0
10305	2009-2010	52179	35.45	2	79	40	Male	Non-Hispanic White	1	3.49	0	12608.09054	0	4	0	0	1.9	1.3	6.1	246	120.3	24	21	5.715	1.22	1	Eligible	0	NA	118	no	789.7894737	1026.726316	1154.307692	2	2	0
6066	2007-2008	47775	30.65	2	59	26	Male	Non-Hispanic White	0	0.86	0	8258.195142	1	4	2	2	2.3	0.5	3.3	175	101.3	19	20	5.508	1.34	1	Eligible	0	NA	139	no	251.0869565	125.5434783	1155	0	0	0
2424	2007-2008	43991	41.43	2	65	61	Female	Other Hispanic	0	1.05	0	1593.978061	0	2	0	0	2.2	0.5	2.5	231	114.6	63	62	4.5	1.09	1	Eligible	0	NA	134	no	262.5	131.25	1155	0	0	0
34763	2013-2014	79171	26.6	1	109	74	Female	Non-Hispanic White	1	1.55	0	13144.07313	1	2	0	1	1.8	0.7	3.3	245	93.5	27	27	8.379	1.27	1	Eligible	0	NA	82	no	449.1666667	314.4166667	1155	1	2	0
34333	2013-2014	78720	37.1	2	108	27	Female	Non-Hispanic Black	0	1.09	0	6761.929442	0	4	2	0	1.1	0.6	3	231	108.4	13	17	4.603	2.15	1	Eligible	0	NA	76	no	630	378	1155	2	2	0
22517	2011-2012	64779	48.4	2	100	30	Female	Non-Hispanic Black	0	1.79	1	4609.842491	0	2	1	1	1.8	0.4	1.7	272	129.2	18	20	4.344	1.24	1	Eligible	0	NA	99	no	256.8888889	102.7555556	1156	0	0	0
18055	2009-2010	60135	30.56	1	85	69	Male	Mexican American	0	3.49	0	1108.187305	0	2	1	0	2.3	0.5	3.4	170	112.3	27	28	4.577	1.4	1	Eligible	0	NA	110	no	251.3043478	125.6521739	1156	0	0	0
21732	2011-2012	63957	35.4	1	103	59	Female	Mexican American	0	1.33	1	3968.765315	0	3	2	0	1.3	0.3	1.8	193	112.2	113	153	5.017	1.22	1	Eligible	0	NA	106	yes	267.2307692	80.16923077	1158	0	0	0
21693	2011-2012	63916	38.4	1	94	34	Male	Non-Hispanic White	1	0.59	1	3618.026809	0	0	1	0	2.2	0.7	5.1	159	129.5	40	27	5.198	0.88	1	Eligible	0	NA	91	no	368.5909091	258.0136364	1158.428571	0	1	0
7941	2007-2008	49735	42.58	1	61	54	Male	Non-Hispanic White	1	1.03	1	4134.009395	1	4	2	0	2.9	0.8	3.8	244	135	30	28	3.853	0.75	1	Eligible	0	NA	151	yes	319.7241379	255.7793103	1159	0	1	0
21565	2011-2012	63777	33.5	1	95	41	Female	Non-Hispanic White	0	NA	1	5108.997718	0	0	0	0	2.1	0.7	4.1	198	98.7	17	21	5.56	1.14	1	Eligible	0	NA	92	no	386.5714286	270.6	1159.714286	1	1	0
43959	2015-2016	88747	29.7	2	119	74	Female	Other Hispanic	0	1.26	1	1413.839344	1	3	1	0	1.2	0.4	3.2	145	105.7	15	24	3.517	0.88	1	Eligible	0	NA	52	yes	386.6666667	154.6666667	1160	1	0	0
10229	2009-2010	52103	32.26	3	86	62	Male	Mexican American	0	1.91	0	882.7152007	1	4	1	0	1.4	0.5	4	145	108	42	36	5.094	1.71	1	Eligible	0	NA	124	no	414.2857143	207.1428571	1160	1	1	0
39290	2015-2016	83860	40.7	2	125	41	Male	Non-Hispanic Black	1	5	0	3778.093788	0	3	2	0	2.2	0.9	4.6	227	134.6	31	22	4.913	1.16	1	Eligible	0	NA	49	no	474.6363636	427.1727273	1160.222222	1	2	0
23614	2011-2012	65927	33.3	2	97	65	Female	Non-Hispanic White	1	3.06	0	18500.29796	0	3	0	0	1.3	0.4	2.2	211	119.1	18	33	5.198	1.66	1	Eligible	0	NA	88	no	357.0769231	142.8307692	1160.5	0	0	0
33011	2013-2014	77355	29.2	1	116	71	Female	Non-Hispanic Black	1	0.9	1	4855.770839	1	0	0	0	1.9	0.6	3.5	199	106.5	14	23	3.75	1.22	1	Eligible	1	No - Condition not listed as a multiple cause of death	63	no	366.5789474	219.9473684	1160.833333	0	1	0
31408	2013-2014	75682	31.6	2	108	29	Male	Other Race - Including Multi-Racial	1	3.5	2	5179.48174	0	1	1	0	2.8	1	4.9	237	100.2	21	19	4.241	1.01	1	Eligible	0	NA	76	no	414.75	414.75	1161.3	1	2	0
5645	2007-2008	47336	29.81	2	69	32	Male	Non-Hispanic White	1	5	2	9506.919228	0	2	1	0	1.7	0.5	2.4	242	105.6	21	23	4.758	1.27	1	Eligible	0	NA	153	no	341.6470588	170.8235294	1161.6	0	0	0
19087	2009-2010	61202	28.09	2	86	50	Female	Other Hispanic	1	4.54	0	1942.274145	0	3	0	1	2.5	0.6	3.4	205	102.8	178	97	8.379	1.34	1	Eligible	0	NA	115	no	278.8	167.28	1161.666667	0	0	0
4262	2007-2008	45894	29.92	1	70	60	Male	Non-Hispanic White	1	5	0	6468.647638	1	2	1	0	1.7	0.7	3.8	214	112.1	25	21	4.991	1.73	1	Eligible	0	NA	143	no	478.3529412	334.8470588	1161.714286	1	2	0
2445	2007-2008	44012	35.13	2	63	48	Female	Non-Hispanic White	1	1.41	1	4106.29244	0	1	1	0	2.9	0.4	2.4	194	112.1	20	20	5.25	1.5	1	Eligible	0	NA	150	no	160.5517241	64.22068966	1164	0	0	0
10104	2009-2010	51975	31.88	2	80	57	Male	Non-Hispanic White	1	0.3	0	3405.403212	1	1	1	2	1.7	0.7	2.1	388	112	26	22	5.637	1.06	1	Eligible	0	NA	122	no	479.2941176	335.5058824	1164	1	2	0
22085	2011-2012	64325	28.9	2	98	44	Male	Non-Hispanic White	0	4.16	1	18578.93044	0	1	0	0	1.9	0.5	2.8	208	105.3	26	21	5.56	1.32	1	Eligible	0	NA	102	no	306.5263158	153.2631579	1164.8	0	0	0
30503	2013-2014	74744	34.6	1	115	22	Male	Non-Hispanic Black	0	2.25	0	4586.442977	0	0	0	1	2	0.4	2	233	111.5	31	25	4.396	0.78	1	Eligible	0	NA	71	no	233	93.2	1165	0	0	0
14780	2009-2010	56784	31.11	1	76	72	Male	Non-Hispanic White	1	5	2	5287.079279	1	3	1	0	1.3	0.5	3.1	188	119.1	25	26	4.138	1.91	1	Eligible	0	NA	118	yes	448.3076923	224.1538462	1165.6	1	1	0
9213	2007-2008	51054	40.12	2	64	63	Female	Non-Hispanic White	1	2.43	1	9603.951985	0	3	1	0	1.9	0.7	3	272	124.2	24	27	4.913	1.71	1	Eligible	0	NA	149	no	429.4736842	300.6315789	1165.714286	1	1	0
40840	2015-2016	85481	28	2	131	51	Male	Non-Hispanic Black	1	2.1	1	3982.30857	1	1	1	1	2.2	0.6	3.3	212	103	26	25	7.887	1.5	1	Eligible	0	NA	51	no	318	190.8	1166	0	1	0
6325	2007-2008	48050	31.06	2	68	50	Male	Mexican American	0	1.41	0	1722.503155	1	2	1	0	1.8	0.6	3.3	212	106.7	22	24	5.353	0.93	1	Eligible	0	NA	154	yes	388.6666667	233.2	1166	1	1	0
17357	2009-2010	59420	25.8	2	77	76	Male	Non-Hispanic White	0	3.23	1	5807.528485	1	2	1	0	0.8	0.8	4.3	217	96.4	27	34	4.215	1.84	1	Eligible	1	Yes - Condition listed as a multiple cause of death	49	no	1166.375	933.1	1166.375	2	2	0
13541	2009-2010	55506	32.91	2	78	30	Male	Other Hispanic	1	NA	1	5651.088383	0	4	0	2	1.9	0.6	2.8	250	104.8	71	34	4.836	0.83	1	Eligible	0	NA	122	no	368.4210526	221.0526316	1166.666667	0	1	0
11037	2009-2010	52931	34.25	2	76	70	Male	Non-Hispanic White	1	5	2	5911.14826	1	2	1	2	2.2	0.9	5	210	115.5	20	23	4.319	1.14	1	Eligible	0	NA	130	no	477.2727273	429.5454545	1166.666667	1	2	0
4873	2007-2008	46531	38.38	1	59	69	Male	Non-Hispanic Black	1	1.04	1	1148.497728	1	1	1	0	2.3	1.1	6.2	207	130.5	29	26	4.551	1.81	1	Eligible	1	Yes - Condition listed as a multiple cause of death	72	yes	558	613.8	1166.727273	1	2	0
42137	2015-2016	86830	35.1	1	128	71	Female	Mexican American	0	0.78	0	2380.1011	0	1	0	0	2.3	0.4	2.3	203	112.5	16	17	8.844	1.42	1	Eligible	0	NA	48	no	203	81.2	1167.25	0	0	0
46989	2015-2016	91903	31.9	1	119	50	Female	Non-Hispanic Black	1	2.49	1	3482.929413	1	0	0	1	3	0.5	2.1	278	108.3	20	24	6.155	1.45	1	Eligible	0	NA	59	yes	194.6	97.3	1167.6	0	0	0
33656	2013-2014	78019	30.5	1	114	65	Male	Mexican American	1	1.87	0	2531.410245	1	1	1	2	1.9	0.6	4.3	163	113.9	18	18	5.043	1.29	1	Eligible	0	NA	68	no	368.8947368	221.3368421	1168.166667	0	1	0
14209	2009-2010	56196	34.17	1	86	71	Male	Non-Hispanic White	0	2.31	0	5317.78931	1	4	0	2	1.6	0.5	3.3	177	122.8	14	14	4.344	1.11	1	Eligible	0	NA	129	no	365.0625	182.53125	1168.2	0	0	0
48140	2015-2016	93107	33.7	2	132	79	Male	Non-Hispanic White	0	1.43	0	3159.800971	1	1	1	0	1.3	0.7	4.7	174	116.6	20	22	2.741	1.09	1	Eligible	0	NA	45	yes	629.0769231	440.3538462	1168.285714	2	2	0
3622	2007-2008	45234	34.93	2	68	51	Female	Non-Hispanic Black	0	1.63	0	3528.963484	0	1	0	0	2.6	0.6	2.1	334	115.8	20	21	5.793	1.34	1	Eligible	0	NA	154	no	269.7692308	161.8615385	1169	0	0	0
46312	2015-2016	91196	32.3	2	123	59	Female	Other Hispanic	1	3.42	0	2870.493257	0	3	1	1	2.7	0.7	3.1	264	113.9	35	30	5.094	1.09	1	Eligible	0	NA	38	no	303.1111111	212.1777778	1169.142857	0	1	0
45684	2015-2016	90549	33.7	1	133	34	Male	Other Hispanic	1	0.78	1	5007.925594	0	2	0	2	1.8	0.7	3.3	248	103.8	26	26	7.293	1.71	1	Eligible	0	NA	43	no	454.6666667	318.2666667	1169.142857	1	2	0
51770	2017-2018	96946	30	2	141	77	Male	Mexican American	0	2.06	1	2249.36723	1	NA	1	0	2.7	0.5	3.7	158	101.1	64	39	4.81	0.78	1	Eligible	0	NA	34	yes	216.5185185	108.2592593	1169.2	0	0	0
29604	2013-2014	73820	28.6	1	113	56	Male	Non-Hispanic White	1	3.2	1	26333.95918	1	2	0	1	1.8	0.4	3	156	99.8	28	20	3.931	0.96	1	Eligible	0	NA	82	no	260	104	1170	0	0	0
12772	2009-2010	54717	40.4	1	83	51	Female	Non-Hispanic Black	0	1.53	1	5182.168418	0	4	2	0	3.8	0.6	2.6	270	121.2	12	14	5.146	1.14	1	Eligible	1	No - Condition not listed as a multiple cause of death	64	no	184.7368421	110.8421053	1170	0	0	0
51354	2017-2018	96501	42.4	2	137	50	Male	Other Hispanic	0	1.96	1	3903.897212	1	2	2	1	1.1	0.4	4.5	104	137.3	58	35	3.698	1.45	1	Eligible	0	NA	31	no	425.4545455	170.1818182	1170	1	0	0
46729	2015-2016	91632	34.7	1	127	60	Male	Mexican American	1	1.1	1	1674.94736	1	1	0	2	2.2	0.7	4.2	195	121.9	25	43	3	0.96	1	Eligible	0	NA	58	yes	372.2727273	260.5909091	1170	1	1	0
29375	2013-2014	73580	35.9	2	116	38	Female	Non-Hispanic Black	1	NA	1	4532.773066	0	4	0	2	1.7	0.5	2.8	209	107.4	13	17	5.896	1.42	1	Eligible	0	NA	79	no	344.2352941	172.1176471	1170.4	0	0	0
3046	2007-2008	44639	27.9	2	71	80	Male	Mexican American	1	2.63	1	1400.735145	0	1	0	0	3.6	0.9	4.6	229	111.5	13	23	5.87	1.84	1	Eligible	0	NA	153	no	292.6111111	263.35	1170.444444	0	1	0
207	2007-2008	41691	31.98	2	63	60	Male	Non-Hispanic White	1	5	1	8656.655504	1	3	0	0	2	0.6	2.8	251	113.2	36	34	4.784	0.93	1	Eligible	0	NA	149	no	351.4	210.84	1171.333333	0	1	0
44591	2015-2016	89404	40.9	1	130	71	Male	Non-Hispanic White	1	1.29	0	2652.818639	0	2	1	2	2.7	0.7	4.1	200	139.7	34	28	3.414	0.78	1	Eligible	0	NA	55	no	303.7037037	212.5925926	1171.428571	0	1	0
25034	2011-2012	67414	36.5	1	99	77	Female	Non-Hispanic Black	0	1.07	1	2240.886916	1	1	1	1	1.5	0.4	2.2	213	119.5	14	22	4.681	1.78	1	Eligible	0	NA	91	no	312.4	124.96	1171.5	0	0	0
12540	2009-2010	54475	46.58	3	86	35	Male	Mexican American	0	1.8	0	3628.208248	0	4	0	0	1.4	0.4	2.2	213	130	80	41	6.465	0.88	1	Eligible	0	NA	124	no	334.7142857	133.8857143	1171.5	0	0	0
57121	2017-2018	102644	29.6	2	139	53	Male	Non-Hispanic White	1	4.81	1	23758.16993	0	4	1	1	1.9	0.6	3.3	213	102.9	17	17	5.431	1.06	1	Eligible	0	NA	29	no	369.9473684	221.9684211	1171.5	0	1	0
44702	2015-2016	89524	37.5	2	131	54	Male	Mexican American	1	0.94	1	4562.115712	1	1	1	2	2.6	0.5	2.9	202	122.5	40	31	6.439	1.27	1	Eligible	0	NA	50	no	225.3076923	112.6538462	1171.6	0	0	0
19909	2009-2010	62050	37.5	2	84	53	Female	Non-Hispanic Black	0	2.18	0	3835.720349	1	0	0	0	1.4	0.3	1.9	185	111.8	24	22	4.396	1.66	1	Eligible	0	NA	118	no	251.0714286	75.32142857	1171.666667	0	0	0
39980	2015-2016	84582	37.6	2	130	66	Male	Non-Hispanic Black	1	NA	0	2372.887612	1	2	1	1	2.3	1.5	4.7	374	123	43	75	2.431	0.96	1	Eligible	0	NA	38	no	764.2608696	1146.391304	1171.866667	2	2	0
14068	2009-2010	56052	21.54	1	86	47	Male	Other Race - Including Multi-Racial	0	1.75	1	13443.94653	0	2	2	0	2.9	0.7	3.6	228	79.4	28	32	8.353	0.93	1	Eligible	0	NA	129	no	283.0344828	198.1241379	1172.571429	0	1	0
38535	2013-2014	83081	42.1	1	113	41	Male	Non-Hispanic White	1	0.47	1	6347.944138	1	4	1	2	2.1	0.9	4	264	139.3	28	36	4.836	1.66	1	Eligible	1	No - Condition not listed as a multiple cause of death	52	no	502.8571429	452.5714286	1173.333333	1	2	0
52108	2017-2018	97299	27.8	2	140	59	Male	Non-Hispanic White	0	2.47	2	34064.3698	0	4	2	2	2.5	0.6	3.2	220	110.1	27	20	4.551	0.83	1	Eligible	0	NA	27	no	281.6	168.96	1173.333333	0	0	0
1318	2007-2008	42838	31.73	2	59	54	Female	Other Race - Including Multi-Racial	1	1.29	1	5191.932846	0	2	2	0	3.1	1.1	7.3	177	98	17	20	5.431	1.11	1	Eligible	0	NA	139	no	416.8064516	458.4870968	1174.636364	1	2	0
16630	2009-2010	58678	30.22	2	80	23	Male	Non-Hispanic White	0	0.3	1	5045.959206	0	0	0	1	2.2	0.7	3.2	257	105.5	55	35	4.965	0.75	1	Eligible	0	NA	122	no	373.8181818	261.6727273	1174.857143	1	1	0
9816	2009-2010	51680	31.71	1	79	60	Female	Non-Hispanic Black	0	2.59	0	3056.87828	0	3	2	2	2.8	0.4	2	235	120.7	12	14	7.422	0.88	1	Eligible	0	NA	123	no	167.8571429	67.14285714	1175	0	0	0
29395	2013-2014	73600	36.8	1	114	37	Male	Non-Hispanic Black	0	0.63	1	3464.343858	1	4	2	2	3.4	0.7	3.5	235	122.9	24	29	4.913	1.09	1	Eligible	0	NA	62	no	241.9117647	169.3382353	1175	0	0	0
6079	2007-2008	47790	28.59	1	60	62	Male	Non-Hispanic White	1	5	2	8632.448336	0	4	1	2	2.6	0.7	3.5	235	101.6	24	25	4.241	0.96	1	Eligible	0	NA	146	yes	316.3461538	221.4423077	1175	0	1	0
33491	2013-2014	77851	29.8	1	109	45	Male	Mexican American	1	3.93	0	6232.684873	0	4	2	1	2.7	0.8	4.7	200	106.6	25	22	4.965	1.16	1	Eligible	0	NA	82	no	348.1481481	278.5185185	1175	0	1	0
44582	2015-2016	89395	33.4	1	130	51	Female	Non-Hispanic White	1	1.81	0	30448.42763	1	3	0	0	2.1	0.8	4	235	108.5	23	28	5.25	1.47	1	Eligible	0	NA	55	no	447.6190476	358.0952381	1175	1	2	0
7809	2007-2008	49598	34.52	1	59	73	Female	Non-Hispanic Black	0	0.44	0	2171.26444	1	1	0	0	1.4	0.5	2.6	226	111.2	16	17	4.577	1.86	1	Eligible	1	Yes - Condition listed as a multiple cause of death	41	no	419.7142857	209.8571429	1175.2	1	1	0
13921	2009-2010	55896	25.82	1	89	53	Male	Non-Hispanic Black	1	1.5	0	2110.700849	1	4	2	2	1.7	0.5	2.8	210	100.2	20	20	4.862	1.66	1	Eligible	0	NA	115	no	345.8823529	172.9411765	1176	0	0	0
26249	2011-2012	68682	25.4	2	101	79	Female	Non-Hispanic White	1	1.63	0	17659.37108	1	0	0	0	1.7	0.6	4.9	144	100	19	27	4.034	0.88	1	Eligible	1	No - Condition not listed as a multiple cause of death	48	yes	415.0588235	249.0352941	1176	1	1	0
18015	2009-2010	60095	31.03	1	76	69	Male	Non-Hispanic White	1	2.75	0	9215.379258	1	4	2	2	1.6	0.6	4.9	144	113.4	23	23	3.388	1.19	1	Eligible	0	NA	117	no	441	264.6	1176	1	1	0
37375	2013-2014	81872	29	1	110	80	Male	Non-Hispanic White	0	2.18	2	6351.179203	0	0	0	0	1.9	0.7	4.6	179	117.5	14	22	2.896	1.22	1	Eligible	0	NA	76	yes	433.3684211	303.3578947	1176.285714	1	1	0
41818	2015-2016	86498	39.4	1	121	73	Female	Mexican American	0	5	2	1851.630962	1	4	0	1	1.3	0.5	3.4	173	118.8	15	23	4.086	1.81	1	Eligible	0	NA	55	no	452.4615385	226.2307692	1176.4	1	1	0
10038	2009-2010	51907	33.06	1	80	22	Female	Non-Hispanic Black	0	0.76	0	3427.799544	0	3	2	2	3.2	0.4	2.2	214	99	9	15	3.879	1.09	1	Eligible	0	NA	122	no	147.125	58.85	1177	0	0	0
36823	2013-2014	81303	29	1	110	20	Male	Other Race - Including Multi-Racial	0	1.92	1	4578.99916	0	4	2	2	2.4	1	6.1	193	107	60	37	3.905	1.27	1	Eligible	0	NA	76	no	490.5416667	490.5416667	1177.3	1	2	0
45647	2015-2016	90510	32.9	2	123	47	Male	Non-Hispanic White	1	2.51	0	24389.26298	1	NA	0	2	1.5	0.5	3.1	190	105.1	55	36	7.422	0.85	1	Eligible	0	NA	36	no	392.6666667	196.3333333	1178	1	1	0
44825	2015-2016	89652	61.7	2	131	50	Female	Non-Hispanic Black	0	1.68	2	4079.973922	1	1	0	1	2.3	0.4	3.9	121	149.8	21	22	6.775	2.17	1	Eligible	0	NA	52	no	205.173913	82.06956522	1179.75	0	0	0
43498	2015-2016	88264	31.4	2	119	63	Female	Non-Hispanic Black	0	0.93	2	3017.27615	0	2	0	0	3.5	0.5	2.5	236	101.1	37	44	5.405	1.5	1	Eligible	0	NA	38	no	168.5714286	84.28571429	1180	0	0	0
15572	2009-2010	57601	32.36	1	82	41	Male	Non-Hispanic Black	1	5	2	4080.985157	1	3	0	0	2	0.6	4	177	102.5	29	20	6.025	1.55	1	Eligible	0	NA	127	no	354	212.4	1180	0	1	0
7854	2007-2008	49644	26.9	1	60	60	Male	Non-Hispanic White	1	5	2	10138.65491	0	2	1	2	0.7	0.6	3	236	101.2	23	25	5.198	1.27	1	Eligible	0	NA	146	no	1011.428571	606.8571429	1180	2	2	0
10713	2009-2010	52597	38.22	1	88	69	Female	Mexican American	0	NA	0	809.4562417	1	0	0	0	1.8	0.5	4.1	144	118.1	19	20	5.793	1.01	1	Eligible	0	NA	112	no	328	164	1180.8	0	0	0
56141	2017-2018	101590	32.4	2	141	24	Male	Mexican American	0	5	1	6260.762648	0	4	2	1	1.7	0.8	4.7	201	112.5	40	25	3.646	1.01	1	Eligible	0	NA	33	no	555.7058824	444.5647059	1180.875	1	2	0
51661	2017-2018	96834	35.2	2	136	77	Male	Other Hispanic	0	2.27	1	2802.186623	1	NA	1	1	2	1.1	6.4	203	125.9	34	36	3.388	1.19	1	Eligible	0	NA	31	yes	649.6	714.56	1181.090909	2	2	0
6666	2007-2008	48408	26.6	1	73	66	Male	Other Hispanic	1	NA	0	1045.065015	1	4	1	0	2.8	0.5	3	197	94.4	19	29	6.724	1.53	1	Eligible	0	NA	142	no	211.0714286	105.5357143	1182	0	0	0
30278	2013-2014	74512	29.9	2	109	80	Male	Non-Hispanic White	1	2.23	0	2832.236062	1	2	1	2	3	0.9	7	152	114.2	50	42	6.181	0.98	1	Eligible	0	NA	68	yes	354.6666667	319.2	1182.222222	0	2	0
50363	2017-2018	95455	33.5	2	141	47	Male	Other Hispanic	0	1.24	0	4569.841118	1	3	1	0	4.4	0.6	3.3	215	108.6	23	22	4.81	1.11	1	Eligible	0	NA	33	no	161.25	96.75	1182.5	0	0	0
32919	2013-2014	77256	28.6	2	105	30	Male	Non-Hispanic White	1	1.2	0	2373.230032	1	4	0	2	2.2	0.6	3.3	215	110.2	37	27	3.62	0.78	1	Eligible	0	NA	61	no	322.5	193.5	1182.5	0	1	0
44523	2015-2016	89335	29.5	2	127	37	Male	Non-Hispanic Black	1	1.85	1	5806.136011	0	4	1	2	2.9	0.5	2.7	219	98.2	32	28	4.888	1.29	1	Eligible	0	NA	46	no	203.8965517	101.9482759	1182.6	0	0	0
27421	2011-2012	69896	23.8	2	91	49	Male	Non-Hispanic White	0	2.86	1	24767.82129	0	4	2	2	2	0.5	2.7	219	98.5	21	19	6.62	0.98	1	Eligible	0	NA	104	no	295.65	147.825	1182.6	0	0	0
10235	2009-2010	52109	29.7	1	82	66	Male	Other Hispanic	1	5	0	1127.397573	1	1	2	0	2.3	0.9	6.7	159	111.2	29	24	2.353	0.91	1	Eligible	1	No - Condition not listed as a multiple cause of death	53	yes	463.173913	416.8565217	1183.666667	1	2	0
26212	2011-2012	68645	25.4	2	93	75	Female	Non-Hispanic White	0	2.51	2	8371.019556	1	0	0	0	2.1	0.6	3.5	203	107.4	17	23	5.819	1.32	1	Eligible	1	No - Condition not listed as a multiple cause of death	75	no	338.3333333	203	1184.166667	0	1	0
39062	2013-2014	83624	34.3	1	112	50	Female	Non-Hispanic Black	0	1.91	1	2838.202122	0	4	0	0	1.3	0.3	1.7	209	120.5	25	29	3.957	1.19	1	Eligible	0	NA	76	no	273.3076923	81.99230769	1184.333333	0	0	0
30958	2013-2014	75216	33.7	1	105	54	Male	Non-Hispanic White	0	1.44	0	20332.59589	1	4	1	2	4.2	0.6	3.4	209	108	32	31	6.155	1.29	1	Eligible	0	NA	63	no	169.1904762	101.5142857	1184.333333	0	0	0
29876	2013-2014	74099	28.7	2	106	44	Male	Mexican American	1	0.82	1	4199.272932	0	4	2	2	1.8	0.4	2.3	206	93.2	28	30	6.232	1.14	1	Eligible	0	NA	73	no	263.2222222	105.2888889	1184.5	0	0	0
1290	2007-2008	42809	29.95	2	69	27	Male	Mexican American	1	1.73	0	3511.249685	0	NA	0	0	2.5	0.4	2	237	94.4	41	32	6.077	0.91	1	Eligible	0	NA	152	no	189.6	75.84	1185	0	0	0
14494	2009-2010	56489	33.82	1	78	46	Female	Non-Hispanic Black	1	2.75	2	5035.567452	0	3	0	1	1.1	0.4	1.2	395	94.2	15	21	4.008	0.91	1	Eligible	0	NA	123	no	430.9090909	172.3636364	1185	1	0	0
42616	2015-2016	87333	33	2	123	40	Male	Non-Hispanic White	1	2.96	1	20162.07139	1	3	1	2	1.5	0.5	2.5	237	108.1	32	22	7.112	1.03	1	Eligible	0	NA	37	no	395	197.5	1185	1	1	0
39074	2013-2014	83637	48	1	106	40	Male	Mexican American	1	2.25	1	6042.175798	1	1	0	0	2.8	0.9	4.6	232	146.5	29	27	4.758	0.91	1	Eligible	0	NA	66	no	381.1428571	343.0285714	1185.777778	1	2	0
41491	2015-2016	86157	29.1	1	130	80	Male	Non-Hispanic White	1	3.14	0	6296.58611	1	2	0	0	1.4	1.1	6.1	214	113.5	22	27	3.026	1.11	1	Eligible	0	NA	56	yes	932.4285714	1025.671429	1186.727273	2	2	0
45909	2015-2016	90783	43.7	2	131	47	Male	Non-Hispanic Black	1	1.76	1	3073.832065	1	3	0	1	2.3	0.5	2.7	220	122.5	26	30	4.267	1.24	1	Eligible	0	NA	51	no	258.2608696	129.1304348	1188	0	0	0
25113	2011-2012	67499	32.1	1	99	73	Male	Other Hispanic	1	5	0	2219.03946	0	2	0	2	1.4	0.4	3.6	132	120.6	23	32	4.784	1.37	1	Eligible	0	NA	89	no	339.4285714	135.7714286	1188	0	0	0
33725	2013-2014	78089	29.1	2	106	62	Male	Other Hispanic	0	2.43	1	1272.361009	0	1	1	0	1.8	0.5	3.6	165	101.7	23	23	5.12	1.09	1	Eligible	0	NA	73	no	330	165	1188	0	0	0
10974	2009-2010	52864	30.41	2	78	55	Male	Non-Hispanic White	1	2.47	0	17511.79131	1	2	1	2	2.4	0.7	4.1	203	106.9	21	30	5.198	1.24	1	Eligible	0	NA	120	no	346.7916667	242.7541667	1189	0	1	0
17273	2009-2010	59334	32.9	2	75	52	Male	Non-Hispanic White	1	3.14	1	19435.28162	0	1	1	0	1.4	0.7	3.7	225	108.2	25	18	4.112	1.16	1	Eligible	0	NA	131	no	594.6428571	416.25	1189.285714	2	2	0
24872	2011-2012	67243	31.1	1	96	68	Female	Non-Hispanic Black	0	0.68	1	1423.12492	1	4	1	0	2.3	0.3	2.1	170	107.8	66	165	4.422	1.63	1	Eligible	0	NA	99	no	155.2173913	46.56521739	1190	0	0	0
23564	2011-2012	65876	46	1	102	36	Male	Non-Hispanic Black	1	0	0	3497.456194	1	4	2	2	3.5	0.4	1.7	280	137.5	49	45	3.103	1.4	1	Eligible	0	NA	86	no	136	54.4	1190	0	0	0
54240	2017-2018	99554	32.9	2	146	72	Male	Non-Hispanic White	0	2.06	0	8530.466733	1	2	1	0	2.8	0.8	4.6	207	115.8	23	22	3.905	1.34	1	Eligible	0	NA	27	yes	340.0714286	272.0571429	1190.25	0	1	0
13099	2009-2010	55054	27.82	1	79	32	Male	Non-Hispanic White	0	2.86	2	11643.77122	0	4	2	1	1.3	0.5	2.6	229	98.8	20	18	5.56	0.72	1	Eligible	0	NA	123	no	458	229	1190.8	1	1	0
38210	2013-2014	82741	41.6	2	112	70	Male	Non-Hispanic White	0	0.73	1	3321.071205	1	2	0	0	1.3	1	7.4	161	144.4	31	30	4.732	0.8	1	Eligible	0	NA	77	yes	916.4615385	916.4615385	1191.4	2	2	0
39945	2015-2016	84546	29	1	128	61	Female	Mexican American	1	1.54	0	1698.652391	1	0	0	2	2.2	0.6	4.5	159	101.8	80	74	4.888	1.06	1	Eligible	0	NA	48	no	325.2272727	195.1363636	1192.5	0	1	0
9527	2007-2008	51379	32.79	1	63	56	Male	Non-Hispanic Black	0	5	0	3570.345753	1	2	1	0	2.8	0.5	2.1	284	110.5	19	22	6.077	1.68	1	Eligible	0	NA	134	no	213	106.5	1192.8	0	0	0
3730	2007-2008	45343	29.97	1	69	78	Male	Non-Hispanic White	1	5	2	6049.928438	1	2	0	1	2.1	0.9	4.1	262	103.5	29	31	4.241	1.14	1	Eligible	0	NA	136	no	511.5238095	460.3714286	1193.555556	1	2	0
14048	2009-2010	56031	49.55	2	88	45	Female	Non-Hispanic White	0	1.04	0	2759.135572	1	4	2	0	3.7	1.3	8	194	140.5	18	17	5.327	0.93	1	Eligible	1	No - Condition not listed as a multiple cause of death	104	yes	419.4594595	545.2972973	1193.846154	1	2	0
7212	2007-2008	48979	25.99	2	60	33	Male	Non-Hispanic White	0	1.19	1	3827.249541	0	4	2	2	2.8	0.8	4.1	233	95.9	25	23	4.965	0.67	1	Eligible	0	NA	133	no	341.1785714	272.9428571	1194.125	0	1	0
37666	2013-2014	82176	35.8	1	115	57	Male	Non-Hispanic Black	1	4.19	0	4331.686587	1	2	1	2	3.8	0.9	4.3	250	111.3	31	25	5.017	0.85	1	Eligible	0	NA	72	no	282.8947368	254.6052632	1194.444444	0	1	0
41157	2015-2016	85811	36.7	2	126	57	Male	Non-Hispanic Black	1	2.99	1	3536.748964	1	1	0	2	2.6	0.5	2.9	206	118.4	27	29	6.568	0.98	1	Eligible	0	NA	55	no	229.7692308	114.8846154	1194.8	0	0	0
40350	2015-2016	84970	34.3	1	125	51	Male	Other Hispanic	0	0.02	0	4029.599182	1	2	2	2	1.8	0.5	2.9	206	120.2	22	24	4.241	1.14	1	Eligible	0	NA	39	no	331.8888889	165.9444444	1194.8	0	0	0
44756	2015-2016	89582	33.8	2	121	53	Male	Non-Hispanic White	0	5	2	19375.68497	1	4	1	0	2.3	0.5	2.5	239	114.8	50	35	4.655	0.75	1	Eligible	0	NA	59	no	259.7826087	129.8913043	1195	0	0	0
33735	2013-2014	78099	32.5	2	104	72	Male	Non-Hispanic White	0	0.76	1	1861.307767	0	2	0	0	2.6	0.9	4.5	239	121.2	16	16	4.06	1.16	1	Eligible	0	NA	70	no	413.6538462	372.2884615	1195	1	2	0
15683	2009-2010	57715	44.48	1	84	48	Male	Non-Hispanic Black	1	3.4	0	3408.425609	0	2	0	0	1.2	0.5	3.6	166	133.6	20	23	4.37	1.03	1	Eligible	1	No - Condition not listed as a multiple cause of death	112	no	498	249	1195.2	1	1	0
3106	2007-2008	44703	29.57	1	69	80	Male	Non-Hispanic White	1	1.83	0	4487.150576	1	2	1	0	1.1	0.6	4.4	163	106.1	15	16	4.862	1.03	1	Eligible	1	Yes - Condition listed as a multiple cause of death	84	yes	652	391.2	1195.333333	2	2	0
28661	2011-2012	71197	44.7	3	91	36	Male	Non-Hispanic White	1	1.07	0	2764.558223	1	2	0	1	2.4	0.6	3.4	211	138.5	41	32	5.715	1.06	1	Eligible	0	NA	93	no	298.9166667	179.35	1195.666667	0	0	0
1321	2007-2008	42842	36.12	2	69	25	Male	Mexican American	1	1.14	1	3258.998558	0	4	1	0	2.3	0.7	4.5	186	105.7	174	88	5.25	1.19	1	Eligible	0	NA	152	no	363.9130435	254.7391304	1195.714286	0	1	0
29834	2013-2014	74056	29.9	2	112	38	Male	Other Hispanic	1	0.56	1	7349.654929	0	1	0	2	2.3	0.6	4.1	175	108.7	47	28	4.836	0.91	1	Eligible	0	NA	78	no	311.9565217	187.173913	1195.833333	0	1	0
21148	2011-2012	63340	29.7	1	94	26	Male	Non-Hispanic White	1	0.74	0	5771.591618	1	1	2	2	2.1	0.6	4.1	175	104.1	23	18	5.069	1.01	1	Eligible	0	NA	89	no	341.6666667	205	1195.833333	0	1	0
32814	2013-2014	77147	27.4	1	118	45	Male	Other Race - Including Multi-Racial	1	2.63	1	2806.169986	1	NA	2	0	1.7	0.6	4.1	175	97.6	40	35	5.456	1.09	1	Eligible	0	NA	80	no	422.0588235	253.2352941	1195.833333	1	1	0
15849	2009-2010	57885	41.37	2	80	47	Female	Non-Hispanic White	1	NA	1	3335.559867	1	0	0	1	1.9	0.6	3.5	205	132.5	20	22	5.146	1.11	1	Eligible	0	NA	123	no	377.6315789	226.5789474	1195.833333	1	1	0
3685	2007-2008	45298	32.24	1	61	67	Female	Non-Hispanic White	1	1.97	1	8859.193729	1	2	0	2	1.5	0.4	2.3	208	101.4	18	22	5.534	1.6	1	Eligible	1	No - Condition not listed as a multiple cause of death	131	no	318.9333333	127.5733333	1196	0	0	0
16278	2009-2010	58321	31.22	2	75	61	Female	Mexican American	0	0.88	0	1004.022777	0	0	0	0	1.7	0.4	2.6	184	94.5	19	20	3.931	0.83	1	Eligible	0	NA	131	no	281.4117647	112.5647059	1196	0	0	0
28214	2011-2012	70725	40.5	2	93	60	Female	Non-Hispanic Black	1	3.93	2	1945.458258	1	1	0	0	1.1	0.4	2.6	184	101	10	15	5.25	1.76	1	Eligible	0	NA	103	no	434.9090909	173.9636364	1196	1	0	0
20344	2011-2012	62502	36.5	2	99	35	Male	Non-Hispanic Black	1	0.42	1	2468.156507	0	3	2	0	1.5	0.5	3.1	193	112	19	17	4.784	1.6	1	Eligible	0	NA	96	no	398.8666667	199.4333333	1196.6	1	1	0
46836	2015-2016	91743	35.4	1	121	51	Male	Mexican American	1	4.52	0	4730.81946	0	4	0	0	2.8	0.6	4.3	167	112.4	46	27	4.603	0.88	1	Eligible	0	NA	54	no	256.4642857	153.8785714	1196.833333	0	0	0
8960	2007-2008	50792	29.38	1	62	80	Female	Non-Hispanic Black	0	5	0	1757.621041	0	1	0	0	2.8	0.4	1.9	252	93.8	24	34	7.06	2.74	1	Eligible	0	NA	143	no	171	68.4	1197	0	0	0
24330	2011-2012	66672	30.6	2	94	60	Male	Mexican American	1	5	2	1522.613531	1	2	0	0	1	0.4	2.1	228	107.7	18	21	8.12	1.6	1	Eligible	0	NA	107	no	478.8	191.52	1197	1	1	0
56274	2017-2018	101730	34	2	139	73	Male	Non-Hispanic White	1	2.37	1	1579.78559	1	2	1	2	0.6	0.5	3.5	171	122.5	30	27	4.448	1.06	1	Eligible	0	NA	31	no	997.5	498.75	1197	2	2	0
32782	2013-2014	77114	28.3	2	110	73	Female	Mexican American	1	3.81	0	2674.458214	1	2	0	0	2.2	0.5	2.7	222	91.9	21	28	5.948	2.17	1	Eligible	0	NA	62	no	272.4545455	136.2272727	1198.8	0	0	0
18214	2009-2010	60296	32.54	1	83	47	Female	Non-Hispanic White	1	5	2	14771.0778	1	3	0	0	2.4	0.6	2.8	257	107.7	22	28	4.603	1.58	1	Eligible	0	NA	110	no	299.8333333	179.9	1199.333333	0	0	0
47417	2015-2016	92347	47.2	2	131	46	Male	Non-Hispanic Black	1	3.43	0	4051.369079	1	1	0	1	1.9	0.7	3.8	221	143.2	25	20	3.491	1.11	1	Eligible	0	NA	42	no	442	309.4	1199.714286	1	1	0
2255	2007-2008	43816	36	1	68	77	Female	Non-Hispanic White	0	1.46	0	4526.845029	1	1	1	1	1.8	0.5	3	200	130.1	16	23	3.129	1.16	1	Eligible	1	No - Condition not listed as a multiple cause of death	73	yes	333.3333333	166.6666667	1200	0	0	0
10934	2009-2010	52823	33.26	1	80	41	Female	Non-Hispanic White	0	1.15	1	2175.725619	0	NA	2	1	1.5	0.3	1.7	212	116.4	14	16	4.5	1.29	1	Eligible	0	NA	122	no	240.2666667	72.08	1201.333333	0	0	0
53509	2017-2018	98780	38.1	2	136	45	Male	Non-Hispanic Black	1	0.36	1	6953.746241	0	2	2	2	2.4	0.8	5.4	178	121.2	41	23	5.922	0.83	1	Eligible	0	NA	26	yes	400.5	320.4	1201.5	1	2	0
43866	2015-2016	88650	25.8	2	132	80	Female	Other Race - Including Multi-Racial	0	0.74	0	4145.963959	1	0	0	0	1.6	0.6	3.5	206	97	63	40	5.741	1.68	1	Eligible	0	NA	43	no	450.625	270.375	1201.666667	1	1	0
8304	2007-2008	50108	32.88	1	64	51	Male	Non-Hispanic White	1	5	0	14802.35608	1	2	1	1	1.8	0.7	4.7	179	119.2	25	23	4.888	1.32	1	Eligible	0	NA	144	no	467.3888889	327.1722222	1201.857143	1	2	0
43931	2015-2016	88719	33	1	121	61	Male	Mexican American	1	1.99	0	1382.580779	1	0	0	0	1.5	0.6	3.9	185	106.9	45	23	3.284	0.8	1	Eligible	0	NA	54	no	481	288.6	1202.5	1	1	0
24157	2011-2012	66494	36.8	1	101	47	Male	Non-Hispanic White	1	1.65	0	5729.209168	0	4	1	0	1.4	0.6	3.9	185	113.3	77	42	2.741	1.19	1	Eligible	0	NA	95	no	515.3571429	309.2142857	1202.5	1	1	0
56212	2017-2018	101662	29.9	2	139	58	Male	Non-Hispanic White	1	5	2	3013.164544	1	2	0	2	1.5	0.7	3.6	234	103.8	37	28	3.724	1.32	1	Eligible	0	NA	30	no	561.6	393.12	1203.428571	1	2	0
12496	2009-2010	54430	32.62	3	86	47	Male	Non-Hispanic White	1	3.8	2	10287.93439	0	0	0	0	2.3	0.6	3.1	233	112	47	35	4.526	0.83	1	Eligible	0	NA	124	no	314.0434783	188.426087	1203.833333	0	1	0
25066	2011-2012	67450	33.6	2	91	55	Male	Non-Hispanic White	0	2.24	0	27782.2823	0	4	2	0	1.5	0.5	3.5	172	122	24	25	5.586	1.94	1	Eligible	0	NA	104	no	401.3333333	200.6666667	1204	1	1	0
14388	2009-2010	56377	29.94	2	87	67	Female	Non-Hispanic White	1	NA	2	11248.46967	1	3	1	1	1.8	0.7	2.8	301	103.8	30	29	5.612	1.76	1	Eligible	0	NA	114	no	468.2222222	327.7555556	1204	1	2	0
35167	2013-2014	79586	24.8	2	116	65	Male	Non-Hispanic Black	1	1.6	1	1732.024501	1	4	2	0	2.9	1	8.6	140	98.6	85	126	2.689	0.41	1	Eligible	0	NA	79	no	415.1724138	415.1724138	1204	1	2	0
38554	2013-2014	83100	42.9	2	115	57	Female	Non-Hispanic Black	0	0.57	0	4049.190104	1	0	2	0	1.8	0.5	1.9	317	114.6	28	25	6.129	1.11	1	Eligible	0	NA	70	no	334.6111111	167.3055556	1204.6	0	0	0
22611	2011-2012	64877	32.5	2	97	46	Male	Non-Hispanic Black	0	0.09	1	3199.909929	0	2	0	2	3.2	0.5	2.5	241	111.5	24	28	5.741	1.01	1	Eligible	0	NA	88	no	188.28125	94.140625	1205	0	0	0
7323	2007-2008	49095	36.28	2	63	66	Female	Non-Hispanic White	1	2.86	0	10035.69221	0	2	0	0	1.9	0.4	2.5	193	119.9	37	32	6.232	1.53	1	Eligible	0	NA	138	no	253.9473684	101.5789474	1206.25	0	0	0
33766	2013-2014	78130	31.7	1	116	57	Female	Non-Hispanic White	1	2.2	1	17333.52301	1	0	0	0	1.5	0.4	2.5	193	108.4	20	22	6.465	1.4	1	Eligible	0	NA	67	no	321.6666667	128.6666667	1206.25	0	0	0
14166	2009-2010	56150	40.46	2	87	52	Female	Non-Hispanic Black	0	NA	2	4449.152211	1	3	2	0	2.4	0.5	2.9	208	126.3	18	21	6.362	1.6	1	Eligible	0	NA	117	no	251.3333333	125.6666667	1206.4	0	0	0
6349	2007-2008	48076	29.15	1	60	70	Male	Non-Hispanic White	1	4.67	0	4917.669972	1	2	1	2	1.2	0.4	2.1	230	107	27	38	4.758	1.5	1	Eligible	0	NA	146	no	402.5	161	1207.5	1	0	0
54626	2017-2018	99969	29.7	1	136	69	Male	Non-Hispanic Black	0	0.83	1	1582.916314	1	NA	1	0	2.3	0.8	3	322	114.6	42	39	4.603	1.4	1	Eligible	0	NA	25	yes	420	336	1207.5	1	2	0
1589	2007-2008	43119	38.2	1	61	39	Male	Non-Hispanic White	1	5	1	13086.29062	1	1	0	2	1.8	0.4	2.7	179	118.9	23	16	5.146	1.47	1	Eligible	0	NA	149	no	268.5	107.4	1208.25	0	0	0
5583	2007-2008	47272	26.77	2	64	78	Male	Non-Hispanic White	0	3.85	2	4811.542929	1	2	0	1	1.1	1.2	5.8	250	101.4	21	34	4.474	0.88	1	Eligible	1	No - Condition not listed as a multiple cause of death	82	no	1318.181818	1581.818182	1208.333333	2	2	0
6513	2007-2008	48248	38.46	2	69	50	Male	Other Hispanic	1	5	1	1618.80733	1	2	1	1	2.9	0.7	3	282	123.6	41	24	6.853	0.91	1	Eligible	0	NA	153	no	291.7241379	204.2068966	1208.571429	0	1	0
56305	2017-2018	101762	33.7	2	138	80	Female	Non-Hispanic White	0	5	0	9155.442845	0	2	0	0	0.9	0.4	3.1	156	106.2	15	18	5.844	1.71	1	Eligible	0	NA	35	no	537.3333333	214.9333333	1209	1	1	0
33767	2013-2014	78131	28.4	2	112	80	Male	Non-Hispanic White	1	2.67	1	7274.317187	1	2	1	2	1.7	0.6	6	121	104.3	14	21	5.275	1.01	1	Eligible	0	NA	77	no	427.0588235	256.2352941	1210	1	1	0
23110	2011-2012	65401	24.4	2	91	55	Male	Non-Hispanic White	0	1.4	0	5944.356413	1	2	1	0	0.7	0.3	2.2	165	103.8	28	38	6.672	2.79	1	Eligible	1	No - Condition not listed as a multiple cause of death	69	no	518.5714286	155.5714286	1210	1	0	0
44881	2015-2016	89712	34.4	1	132	48	Female	Non-Hispanic Black	0	2.82	0	5055.499576	1	0	0	1	2.6	0.5	1.7	356	122.6	27	25	5.586	1.01	1	Eligible	0	NA	42	no	232.7692308	116.3846154	1210.4	0	0	0
4206	2007-2008	45835	30.53	2	61	53	Male	Other Hispanic	1	4.39	1	2468.142801	0	1	0	0	1.6	0.6	2.7	269	100.9	28	24	6.181	0.8	1	Eligible	0	NA	135	no	453.9375	272.3625	1210.5	1	1	0
50733	2017-2018	95838	35.2	1	136	80	Male	Mexican American	1	1.97	0	3583.012783	0	2	0	0	1.5	0.8	5.8	167	122	11	14	4.163	0.85	1	Eligible	0	NA	25	no	645.7333333	516.5866667	1210.75	2	2	0
36186	2013-2014	80645	30.5	1	112	22	Female	Non-Hispanic Black	0	3.84	1	4508.662712	0	4	2	0	3.6	0.4	1.9	255	108.5	26	28	5.689	1.34	1	Eligible	0	NA	76	no	134.5833333	53.83333333	1211.25	0	0	0
43843	2015-2016	88625	39.2	1	123	33	Female	Non-Hispanic Black	0	2.99	0	4758.897624	1	4	0	0	2.3	0.5	2.6	233	113.1	11	17	4.241	1.32	1	Eligible	0	NA	57	no	263.3913043	131.6956522	1211.6	0	0	0
19763	2009-2010	61903	30.67	2	87	54	Male	Non-Hispanic White	1	1.16	0	3513.970267	1	4	1	0	1.4	0.4	3.7	131	105.6	76	47	4.862	1.27	1	Eligible	0	NA	115	no	346.2142857	138.4857143	1211.75	0	0	0
44709	2015-2016	89533	34.2	1	126	38	Male	Non-Hispanic White	1	5	0	26369.54488	0	1	1	1	2.8	0.8	3.5	277	114.6	27	24	4.474	1.27	1	Eligible	0	NA	49	no	346.25	277	1211.875	0	1	0
4806	2007-2008	46462	30.69	2	64	27	Male	Mexican American	1	5	2	4105.172728	0	2	0	0	2	0.5	3	202	103.5	20	18	3.957	0.93	1	Eligible	0	NA	149	no	303	151.5	1212	0	0	0
35875	2013-2014	80323	25.8	2	115	33	Male	Non-Hispanic White	0	0.26	0	3916.423401	0	1	2	2	3.3	0.7	4.2	202	95.7	50	28	4.577	0.72	1	Eligible	0	NA	68	no	257.0909091	179.9636364	1212	0	0	0
52676	2017-2018	97902	27.3	2	141	62	Male	Other Hispanic	1	0.56	0	999.1627028	1	4	1	0	3.1	0.7	4.2	202	105	18	14	4.707	1.01	1	Eligible	0	NA	32	no	273.6774194	191.5741935	1212	0	1	0
35782	2013-2014	80227	27.9	2	116	37	Male	Non-Hispanic White	1	2.22	0	11804.19236	1	4	1	2	1.7	0.5	2.9	209	97.2	42	30	5.172	1.29	1	Eligible	0	NA	78	no	356.5294118	178.2647059	1212.2	0	0	0
44300	2015-2016	89099	25.1	2	121	59	Male	Non-Hispanic Black	0	2.93	1	5267.32637	0	2	2	0	2.9	0.6	3.4	214	99.4	43	36	4.344	1.06	1	Eligible	0	NA	58	no	250.8965517	150.537931	1212.666667	0	0	0
36621	2013-2014	81095	41.7	1	108	51	Male	Other Hispanic	1	2.63	2	3325.166833	0	1	2	0	2.1	0.8	4.6	211	131	34	22	6.206	0.91	1	Eligible	0	NA	63	yes	462.1904762	369.752381	1213.25	1	2	0
8266	2007-2008	50070	25.95	1	61	51	Male	Non-Hispanic White	0	2.35	1	15111.57028	1	4	2	1	3.3	0.9	3.9	280	101.5	22	26	6.517	1.55	1	Eligible	0	NA	151	no	330.9090909	297.8181818	1213.333333	0	1	0
12780	2009-2010	54725	31.69	2	79	62	Male	Non-Hispanic White	0	2.95	0	11213.78963	1	4	2	0	2.5	0.7	3.9	218	107.6	26	26	8.482	0.59	1	Eligible	0	NA	118	yes	340.08	238.056	1214.571429	0	1	0
17638	2009-2010	59707	32.14	1	79	72	Male	Non-Hispanic White	1	NA	1	1836.915574	1	2	0	1	5.6	0.6	4.5	162	116.1	27	29	4.086	0.98	1	Eligible	1	Yes - Condition listed as a multiple cause of death	99	yes	130.1785714	78.10714286	1215	0	0	0
33304	2013-2014	77660	29.6	1	106	66	Male	Mexican American	1	2.58	0	3124.498636	1	2	1	0	1.4	0.4	2.7	180	112.7	18	19	5.12	1.22	1	Eligible	0	NA	64	no	347.1428571	138.8571429	1215	0	0	0
19321	2009-2010	61444	33.8	1	83	20	Male	Non-Hispanic White	0	0.85	1	6184.244511	0	4	0	0	2	0.5	2.7	225	115.1	37	27	4.112	0.98	1	Eligible	0	NA	110	no	303.75	151.875	1215	0	0	0
46550	2015-2016	91447	35.7	1	133	66	Female	Other Hispanic	0	NA	1	1567.108591	1	1	0	0	3.7	0.7	4.5	189	108.9	25	28	4.215	1.45	1	Eligible	0	NA	43	no	229.8648649	160.9054054	1215	0	0	0
36640	2013-2014	81115	27.5	1	117	60	Male	Other Hispanic	1	5	2	1985.446309	0	2	1	0	2	0.6	3	243	109.6	21	23	3.517	1.27	1	Eligible	0	NA	80	no	364.5	218.7	1215	0	1	0
30678	2013-2014	74923	35.1	1	104	24	Male	Non-Hispanic Black	0	1.42	0	3785.403225	1	4	2	2	1.1	0.5	2.5	243	113.7	37	37	3.414	1.14	1	Eligible	0	NA	74	no	552.2727273	276.1363636	1215	1	1	0
36413	2013-2014	80879	36.5	2	104	48	Female	Non-Hispanic Black	0	2.53	1	3270.63003	0	2	0	0	2.4	0.4	2.2	221	107.9	27	30	4.37	1.09	1	Eligible	0	NA	70	no	202.5833333	81.03333333	1215.5	0	0	0
13909	2009-2010	55884	30.34	1	79	55	Female	Non-Hispanic White	1	4.8	0	15408.46587	0	2	0	0	1.9	0.4	1.9	256	105.1	20	22	6.93	1.42	1	Eligible	0	NA	124	no	256	102.4	1216	0	0	0
31392	2013-2014	75664	33.8	1	114	31	Female	Non-Hispanic Black	0	0.39	1	4234.661094	1	2	2	2	2.3	0.3	4.8	76	99.6	16	19	6.155	0.98	1	Eligible	0	NA	63	no	158.6086957	47.5826087	1216	0	0	0
20113	2011-2012	62264	31.1	1	99	77	Male	Non-Hispanic White	1	2.72	1	9215.314364	1	2	1	0	1	0.6	3.8	192	112	21	30	4.008	1.42	1	Eligible	0	NA	89	yes	729.6	437.76	1216	2	2	0
23943	2011-2012	66268	28.5	2	91	58	Male	Non-Hispanic White	1	5	0	27863.88281	1	4	0	1	1.5	0.6	4.1	178	97.6	19	51	4.681	0.72	1	Eligible	0	NA	104	no	486.5333333	291.92	1216.333333	1	1	0
54475	2017-2018	99804	29	1	142	61	Male	Non-Hispanic White	1	1.23	1	8279.996944	1	2	1	1	2.1	0.9	5	219	106.5	35	23	3.258	0.85	1	Eligible	0	NA	25	yes	521.4285714	469.2857143	1216.666667	1	2	0
14949	2009-2010	56957	29.14	2	76	61	Male	Non-Hispanic White	1	4.46	2	9899.341356	0	2	2	2	2.3	0.6	4.4	166	100.6	24	20	4.603	0.93	1	Eligible	0	NA	130	no	317.5652174	190.5391304	1217.333333	0	1	0
7740	2007-2008	49528	35.88	2	66	33	Male	Non-Hispanic Black	1	4.55	2	2249.295085	1	2	0	2	1.2	0.3	1.4	261	106	19	27	5.379	1.16	1	Eligible	0	NA	147	no	304.5	91.35	1218	0	0	0
42179	2015-2016	86875	28.7	1	128	66	Male	Mexican American	1	1.11	0	1823.144275	1	4	1	2	2.3	0.5	3	203	98.5	19	22	6.051	0.88	1	Eligible	0	NA	50	no	264.7826087	132.3913043	1218	0	0	0
21458	2011-2012	63665	29.6	2	93	56	Male	Other Hispanic	0	2.91	1	4632.612833	0	2	0	0	2.6	0.6	2.8	261	102.4	32	26	7.086	1.32	1	Eligible	0	NA	104	no	281.0769231	168.6461538	1218	0	0	0
11454	2009-2010	53353	35.29	2	78	74	Male	Non-Hispanic White	0	1.75	1	6140.771554	0	4	1	1	1.3	0.9	5.4	203	130.1	17	22	4.163	1.53	1	Eligible	1	Yes - Condition listed as a multiple cause of death	37	no	843.2307692	758.9076923	1218	2	2	0
1235	2007-2008	42752	36.65	1	64	63	Female	Non-Hispanic Black	0	NA	0	1785.371226	1	1	1	0	1.2	0.3	1.7	215	108	19	19	6.568	1.63	1	Eligible	1	No - Condition not listed as a multiple cause of death	149	yes	304.5833333	91.375	1218.333333	0	0	0
1234	2007-2008	42751	34.52	1	67	76	Male	Non-Hispanic White	1	5	1	4757.777236	1	NA	1	1	1.6	0.6	4.3	170	116.9	15	18	4.344	1.11	1	Eligible	0	NA	146	yes	456.875	274.125	1218.333333	1	1	0
35001	2013-2014	79416	31.1	1	115	64	Male	Non-Hispanic White	0	3.31	1	15520.37833	0	2	1	2	1.6	0.8	5.7	171	112	19	16	3.827	1.27	1	Eligible	0	NA	73	no	609.1875	487.35	1218.375	2	2	0
10309	2009-2010	52183	42.4	2	86	28	Male	Mexican American	1	2.46	1	4175.383451	1	4	0	0	2	0.4	2.5	195	131.5	99	41	5.56	0.47	1	Eligible	0	NA	115	no	243.75	97.5	1218.75	0	0	0
38772	2013-2014	83323	30.6	1	104	68	Male	Non-Hispanic Black	1	NA	1	1432.532985	1	4	1	1	2.5	0.5	2.4	254	103.2	35	27	7.112	1.42	1	Eligible	0	NA	75	no	243.84	121.92	1219.2	0	0	0
5958	2007-2008	47661	28.57	1	63	72	Male	Non-Hispanic White	0	4.38	1	4601.898448	1	1	0	0	1.7	0.6	3.1	236	109.4	16	21	6.129	1.27	1	Eligible	1	No - Condition not listed as a multiple cause of death	127	no	430.3529412	258.2117647	1219.333333	1	1	0
27719	2011-2012	70210	30.2	1	95	47	Male	Mexican American	0	1.5	0	9253.974962	1	4	2	2	1.9	0.5	5.6	109	105.7	30	38	5.741	0.83	1	Eligible	0	NA	92	no	321.2631579	160.6315789	1220.8	0	0	0
23144	2011-2012	65436	31.2	2	101	28	Male	Other Race - Including Multi-Racial	0	1.1	0	2681.895624	0	2	0	0	1.6	0.5	2.8	218	106.3	20	25	4.5	1.01	1	Eligible	0	NA	106	no	381.5	190.75	1220.8	1	1	0
45002	2015-2016	89841	36.4	2	126	57	Male	Non-Hispanic Black	1	1.24	0	3547.362737	0	4	1	0	1	0.5	2.8	218	114.1	26	28	4.422	1.5	1	Eligible	0	NA	56	no	610.4	305.2	1220.8	2	1	0
9558	2007-2008	51412	32.62	2	72	61	Male	Non-Hispanic White	1	5	2	3458.200962	0	2	0	0	2	0.6	3.3	222	123.5	20	24	5.508	1.47	1	Eligible	0	NA	135	no	366.3	219.78	1221	0	1	0
45052	2015-2016	89894	35.6	2	119	65	Female	Other Hispanic	0	0.3	0	1279.079237	1	3	0	0	3.6	0.5	3.1	197	115	39	31	6.982	1.03	1	Eligible	0	NA	52	yes	169.6388889	84.81944444	1221.4	0	0	0
44952	2015-2016	89788	42	1	124	28	Male	Non-Hispanic Black	1	1.22	1	4869.176584	1	2	0	0	1.9	0.5	2.6	235	134.9	25	23	5.043	1.19	1	Eligible	0	NA	45	no	321.5789474	160.7894737	1222	0	0	0
45242	2015-2016	90088	33.6	1	127	60	Male	Mexican American	1	1.55	1	1605.157887	1	3	1	0	2	0.5	3.2	191	111.2	23	21	5.715	1.22	1	Eligible	0	NA	60	no	305.6	152.8	1222.4	0	0	0
39594	2015-2016	84181	30.4	1	132	35	Male	Non-Hispanic Black	1	0.04	1	4506.130209	0	2	2	0	3.2	0.4	2.4	204	97.4	26	25	5.224	0.78	1	Eligible	0	NA	42	no	153	61.2	1224	0	0	0
38894	2013-2014	83452	31.3	1	114	48	Male	Non-Hispanic White	1	1.2	1	4206.244057	1	NA	2	0	2.6	0.9	5.1	216	113.5	23	21	4.138	1.03	1	Eligible	0	NA	67	no	423.6923077	381.3230769	1224	1	2	0
11292	2009-2010	53188	36.88	1	81	71	Female	Mexican American	0	0.97	0	1994.535795	1	1	1	0	2.1	0.3	1.8	204	105.9	23	25	5.301	1.94	1	Eligible	0	NA	108	no	174.8571429	52.45714286	1224	0	0	0
50571	2017-2018	95672	31	1	136	75	Male	Non-Hispanic Black	1	5	0	2140.491085	1	2	1	0	2.4	0.5	3	204	116.3	21	23	2.922	1.34	1	Eligible	0	NA	25	yes	255	127.5	1224	0	0	0
47214	2015-2016	92135	31.1	1	127	61	Male	Mexican American	1	1.93	1	1605.157887	0	2	0	1	2.4	0.5	3.4	180	108.7	25	28	4.655	1.06	1	Eligible	0	NA	58	no	255	127.5	1224	0	0	0
38981	2013-2014	83540	26.9	1	112	30	Male	Non-Hispanic White	0	0.77	1	3140.868215	0	4	2	0	3.2	0.7	5.1	168	97.8	23	22	5.198	0.96	1	Eligible	0	NA	77	no	267.75	187.425	1224	0	1	0
23234	2011-2012	65530	28	1	94	40	Male	Non-Hispanic White	0	1.04	0	24274.34407	1	4	2	1	1.8	0.6	3.6	204	110.6	50	32	6.025	1.01	1	Eligible	0	NA	91	no	408	244.8	1224	1	1	0
5228	2007-2008	46901	26.55	1	73	40	Male	Other Hispanic	1	3.52	1	2926.500221	0	3	0	0	1.9	0.7	4.1	209	99.2	52	31	7.189	1.42	1	Eligible	0	NA	142	no	451	315.7	1224.142857	1	2	0
7764	2007-2008	49552	28.6	2	67	71	Female	Non-Hispanic White	0	1.83	0	8223.597679	1	1	2	0	2.1	0.8	4.1	239	99.6	28	27	8.223	1.4	1	Eligible	0	NA	141	no	466.6190476	373.2952381	1224.875	1	2	0
56794	2017-2018	102288	32.6	2	138	32	Male	Other Race - Including Multi-Racial	1	NA	2	3289.427295	1	2	0	0	2.8	0.3	2.1	175	108.5	23	21	4.526	1.09	1	Eligible	0	NA	33	no	131.25	39.375	1225	0	0	0
18428	2009-2010	60519	26.77	2	75	50	Male	Other Race - Including Multi-Racial	1	0.98	1	3363.367923	0	2	0	1	1.8	0.5	2.5	245	89.2	76	43	6.051	1.58	1	Eligible	0	NA	132	no	340.2777778	170.1388889	1225	0	0	0
32531	2013-2014	76854	33.5	2	109	36	Male	Non-Hispanic White	1	5	2	14662.05663	0	0	0	1	2.4	0.6	3.5	210	112.9	33	25	4.939	1.06	1	Eligible	0	NA	68	no	306.25	183.75	1225	0	0	0
19988	2009-2010	62132	45.39	1	87	66	Female	Non-Hispanic White	0	0.88	1	4338.812214	1	4	1	1	1.9	0.6	3	245	128.5	22	23	5.56	1.99	1	Eligible	0	NA	115	no	386.8421053	232.1052632	1225	1	1	0
50323	2017-2018	95412	33.6	1	134	60	Male	Non-Hispanic Black	0	0.75	1	1924.709818	1	4	2	0	3	0.8	4	245	117	16	18	5.948	1.76	1	Eligible	0	NA	26	yes	326.6666667	261.3333333	1225	0	1	0
15922	2009-2010	57959	31.7	1	77	80	Male	Non-Hispanic White	1	2.75	2	3533.716635	1	2	0	1	1.3	0.6	4.2	175	125.3	18	25	2.896	0.88	1	Eligible	0	NA	125	yes	565.3846154	339.2307692	1225	1	2	0
51026	2017-2018	96152	35.2	2	136	61	Male	Mexican American	1	NA	0	1535.458027	0	0	0	0	1.5	0.8	3.3	297	117.7	30	21	5.974	1.47	1	Eligible	0	NA	33	no	653.4	522.72	1225.125	2	2	0
33138	2013-2014	77489	30.5	1	105	74	Male	Non-Hispanic White	1	3.74	1	12194.58672	1	1	1	0	2.1	0.5	5.2	118	113.9	17	17	4.37	0.91	1	Eligible	0	NA	64	yes	292.1904762	146.0952381	1227.2	0	0	0
3579	2007-2008	45190	36.98	2	72	60	Female	Non-Hispanic Black	0	3.85	0	2029.687737	1	1	1	2	4.3	1	3.1	396	113.3	17	23	5.508	1.14	1	Eligible	0	NA	136	no	285.4883721	285.4883721	1227.6	0	1	0
19403	2009-2010	61531	39.15	1	75	50	Male	Mexican American	1	5	0	3402.871738	1	4	2	0	2.4	0.7	5	172	128	110	55	4.06	0.75	1	Eligible	0	NA	120	no	358.3333333	250.8333333	1228.571429	0	1	0
3611	2007-2008	45223	35.79	1	68	61	Female	Non-Hispanic Black	0	1.05	1	2174.986674	1	1	0	0	1.5	0.7	5	172	114.5	13	20	4.836	1.5	1	Eligible	1	No - Condition not listed as a multiple cause of death	102	yes	573.3333333	401.3333333	1228.571429	2	2	0
43418	2015-2016	88181	41.8	2	131	39	Male	Non-Hispanic Black	1	2.29	1	4017.694158	1	2	0	0	3.2	0.6	3.8	194	123.3	49	30	5.637	1.19	1	Eligible	0	NA	51	no	230.375	138.225	1228.666667	0	0	0
4949	2007-2008	46611	32.72	2	68	29	Male	Non-Hispanic Black	1	2.27	0	4109.229443	1	3	2	2	2.4	0.6	1.9	388	101.5	22	21	5.094	1.03	1	Eligible	0	NA	154	no	307.1666667	184.3	1228.666667	0	0	0
42270	2015-2016	86970	37.3	2	119	20	Male	Other Hispanic	0	3.83	1	4582.565544	0	2	0	0	2.5	0.8	3.5	281	110.8	34	22	3.362	1.11	1	Eligible	0	NA	52	no	393.4	314.72	1229.375	1	2	0
55668	2017-2018	101085	40	2	143	31	Male	Other Race - Including Multi-Racial	1	2.79	0	17696.79256	1	NA	1	2	1.8	0.6	4.1	180	129.6	49	24	5.379	0.93	1	Eligible	0	NA	32	no	410	246	1230	1	1	0
40141	2015-2016	84751	32.3	1	126	54	Male	Non-Hispanic White	0	1.87	0	24291.63813	0	1	0	1	3.5	0.6	3.6	205	129.3	22	21	4.448	1.4	1	Eligible	0	NA	49	no	210.8571429	126.5142857	1230	0	0	0
11886	2009-2010	53800	28.55	1	87	32	Male	Mexican American	1	0.74	1	5659.743464	0	2	1	2	3.1	0.6	3	246	95.2	124	60	5.819	1.01	1	Eligible	0	NA	116	no	238.0645161	142.8387097	1230	0	0	0
23105	2011-2012	65395	32.8	3	91	77	Male	Other Race - Including Multi-Racial	0	0.83	2	2573.417315	0	1	1	0	1.5	0.6	3.6	205	115.9	26	19	4.422	1.16	1	Eligible	0	NA	94	no	492	295.2	1230	1	1	0
25539	2011-2012	67947	28.3	2	93	79	Male	Non-Hispanic Black	1	NA	1	1414.751811	1	NA	1	0	1.6	0.8	3.7	266	108	19	18	4.06	1.55	1	Eligible	0	NA	100	no	615.125	492.1	1230.25	2	2	0
34059	2013-2014	78434	33.1	1	105	32	Male	Non-Hispanic White	1	5	2	17942.61628	0	2	0	0	2.3	0.8	4.6	214	118	48	27	5.25	0.7	1	Eligible	0	NA	64	no	428	342.4	1230.5	1	2	0
42006	2015-2016	86696	27.9	1	133	67	Female	Other Hispanic	0	NA	0	1718.125583	1	0	0	0	2.3	0.4	2.5	197	102.3	23	27	5.482	1.24	1	Eligible	0	NA	41	no	214.1304348	85.65217391	1231.25	0	0	0
23204	2011-2012	65500	31.6	2	100	46	Male	Non-Hispanic Black	0	4.82	1	2988.503888	1	1	0	2	1.8	0.4	3.2	154	98.6	24	39	5.637	1.09	1	Eligible	0	NA	99	no	273.7777778	109.5111111	1232	0	0	0
2843	2007-2008	44424	37.38	2	67	62	Female	Non-Hispanic Black	1	2.69	1	2015.523975	1	2	0	0	2.1	0.5	2.2	280	105.6	22	24	6.155	2.56	1	Eligible	0	NA	141	no	293.3333333	146.6666667	1232	0	0	0
14695	2009-2010	56696	26.9	3	86	46	Male	Mexican American	0	0	0	2586.850443	0	4	0	0	2.3	0.7	4.4	196	102.1	43	29	5.87	1.06	1	Eligible	0	NA	125	no	374.9565217	262.4695652	1232	1	1	0
27799	2011-2012	70292	31	2	95	48	Female	Non-Hispanic Black	1	3.67	1	3733.461896	1	NA	1	0	3.7	0.5	2.6	237	97.8	15	21	5.405	1.37	1	Eligible	0	NA	91	no	166.5405405	83.27027027	1232.4	0	0	0
56787	2017-2018	102281	27.8	1	148	54	Female	Other Race - Including Multi-Racial	1	5	0	3392.153833	1	2	0	2	1.8	0.5	4.5	137	93.2	85	83	4.526	1.34	1	Eligible	0	NA	27	no	342.5	171.25	1233	0	0	0
453	2007-2008	41948	38.15	2	62	27	Male	Non-Hispanic White	0	0.62	1	8220.909627	0	NA	0	1	2.2	0.6	3.7	200	128.4	91	80	5.224	0.65	1	Eligible	0	NA	156	no	336.3636364	201.8181818	1233.333333	0	1	0
38338	2013-2014	82876	28.6	2	118	80	Male	Other Race - Including Multi-Racial	1	1.14	1	1416.765384	1	2	1	0	2.7	1	6.2	199	109.8	17	23	5.069	1.19	1	Eligible	1	No - Condition not listed as a multiple cause of death	57	no	456.962963	456.962963	1233.8	1	2	0
13718	2009-2010	55685	38.66	2	81	60	Male	Non-Hispanic White	1	4.67	0	9566.462394	1	2	0	2	1.7	0.7	5.3	163	125.7	27	19	3.827	1.24	1	Eligible	1	No - Condition not listed as a multiple cause of death	75	no	508.1764706	355.7235294	1234.142857	1	2	0
8441	2007-2008	50247	31.41	2	66	39	Male	Non-Hispanic White	0	4.29	2	7464.034883	0	1	0	0	2.3	0.5	4.9	126	116.3	40	25	3.879	1.14	1	Eligible	0	NA	148	no	268.4347826	134.2173913	1234.8	0	0	0
48010	2015-2016	92969	34.7	2	127	80	Female	Non-Hispanic White	0	NA	0	8700.170147	0	0	0	0	3.3	0.6	3.1	239	107.7	17	22	6.956	2.53	1	Eligible	0	NA	45	no	224.5151515	134.7090909	1234.833333	0	0	0
17995	2009-2010	60072	34.12	2	84	74	Female	Non-Hispanic White	0	2.11	1	6190.419669	0	2	0	2	1.3	0.6	3.1	239	106.9	22	20	4.526	1.53	1	Eligible	0	NA	118	no	569.9230769	341.9538462	1234.833333	1	2	0
22356	2011-2012	64611	45.8	2	100	50	Male	Non-Hispanic Black	1	3.06	2	2878.616197	0	1	0	1	2	0.2	1.3	190	137	36	29	3.982	1.09	1	Eligible	0	NA	99	no	123.5	24.7	1235	0	0	0
40889	2015-2016	85531	45.5	2	120	37	Male	Other Race - Including Multi-Racial	1	2.12	0	4280.175713	0	2	0	1	3	0.5	2.5	247	150.4	20	28	7.525	1.53	1	Eligible	0	NA	38	no	205.8333333	102.9166667	1235	0	0	0
11076	2009-2010	52971	27	1	81	80	Male	Non-Hispanic White	0	3.6	0	3978.17977	1	2	1	1	2.1	0.6	3.4	218	100.8	19	27	5.275	1.03	1	Eligible	1	No - Condition not listed as a multiple cause of death	80	yes	352.952381	211.7714286	1235.333333	0	1	0
33842	2013-2014	78211	33	2	110	34	Male	Non-Hispanic White	0	5	2	12789.42149	1	4	1	0	1.5	0.5	3.7	167	117.8	72	55	4.215	0.93	1	Eligible	0	NA	65	no	411.9333333	205.9666667	1235.8	1	1	0
23039	2011-2012	65326	31.3	1	102	44	Female	Other Race - Including Multi-Racial	1	0.92	0	2241.428179	1	NA	0	0	1.4	0.5	2.7	229	100.7	39	28	5.405	1.16	1	Eligible	0	NA	86	no	441.6428571	220.8214286	1236.6	1	1	0
8280	2007-2008	50084	31.68	2	61	80	Female	Non-Hispanic White	1	1.57	1	6585.584155	1	0	0	0	2.9	0.6	3.5	212	100.6	18	24	5.327	1.24	1	Eligible	0	NA	149	yes	255.862069	153.5172414	1236.666667	0	0	0
18544	2009-2010	60638	34.43	1	80	67	Male	Non-Hispanic White	1	1.34	1	2738.555559	1	1	1	0	2.6	0.8	4.9	202	121	20	20	4.681	1.14	1	Eligible	1	No - Condition not listed as a multiple cause of death	80	no	380.6923077	304.5538462	1237.25	1	1	0
11179	2009-2010	53075	37.34	2	79	72	Female	Non-Hispanic White	0	5	1	7869.563455	1	2	0	0	2.9	0.6	2.7	275	127.7	11	19	3.439	1.32	1	Eligible	0	NA	118	no	256.0344828	153.6206897	1237.5	0	0	0
32856	2013-2014	77192	32.2	2	109	57	Male	Non-Hispanic White	1	1.43	0	4428.625431	1	1	1	0	2.7	0.5	3.4	182	111.1	22	22	5.819	0.75	1	Eligible	0	NA	67	no	229.1851852	114.5925926	1237.6	0	0	0
17326	2009-2010	59388	31.64	1	81	61	Female	Mexican American	1	1.94	0	1180.729424	1	0	0	1	2.4	0.5	2.8	221	111.9	20	19	5.224	1.24	1	Eligible	0	NA	107	no	257.8333333	128.9166667	1237.6	0	0	0
1298	2007-2008	42817	26.13	2	71	51	Male	Mexican American	1	3.71	1	2195.730212	1	1	1	0	2.2	0.7	3.8	228	107.2	80	68	4.5	1.22	1	Eligible	0	NA	149	no	393.8181818	275.6727273	1237.714286	1	1	0
21427	2011-2012	63633	30.6	2	99	48	Male	Non-Hispanic Black	1	4.9	2	2198.321776	1	2	0	0	1.6	0.4	3.9	127	110.2	31	25	2.87	0.96	1	Eligible	0	NA	97	no	309.5625	123.825	1238.25	0	0	0
25977	2011-2012	68404	32.5	2	96	65	Female	Non-Hispanic Black	0	1.1	0	2068.281434	0	0	0	0	1.3	0.3	1.5	248	106.1	19	18	6.801	1.78	1	Eligible	0	NA	89	no	286.1538462	85.84615385	1240	0	0	0
43665	2015-2016	88439	40.3	2	132	47	Female	Non-Hispanic White	1	5	2	15703.60345	0	3	1	1	1.9	0.5	2.5	248	109.8	26	24	6.724	1.27	1	Eligible	0	NA	43	no	326.3157895	163.1578947	1240	0	0	0
32448	2013-2014	76764	25.8	2	108	61	Female	Other Race - Including Multi-Racial	1	5	2	2193.432309	1	0	0	0	1.9	0.6	3	248	92.5	28	31	5.819	1.22	1	Eligible	0	NA	75	no	391.5789474	234.9473684	1240	1	1	0
37956	2013-2014	82477	31.5	1	109	34	Male	Non-Hispanic White	0	0.64	1	3487.804201	1	1	2	2	1.6	0.9	4	279	115.2	37	28	4.319	0.88	1	Eligible	0	NA	82	no	697.5	627.75	1240	2	2	0
28306	2011-2012	70821	30.3	2	98	63	Male	Non-Hispanic White	1	5	0	18854.0125	1	3	1	1	2.1	0.5	3.3	188	118.4	21	23	7.112	1.09	1	Eligible	0	NA	102	no	295.4285714	147.7142857	1240.8	0	0	0
44540	2015-2016	89352	35.7	1	120	66	Male	Mexican American	1	4.91	1	1608.673796	1	2	0	1	1.7	0.7	4.3	202	114.9	24	25	4.888	0.88	1	Eligible	0	NA	38	no	510.9411765	357.6588235	1240.857143	1	2	0
45696	2015-2016	90563	35.3	1	128	80	Female	Mexican American	0	NA	0	2260.195261	1	2	0	0	2.3	0.6	5.1	146	119.7	18	28	4.189	1.45	1	Eligible	0	NA	49	yes	323.7391304	194.2434783	1241	0	1	0
6155	2007-2008	47869	28.98	2	59	75	Male	Non-Hispanic White	1	1.14	0	1843.482947	0	1	1	1	1.8	0.6	3.9	191	113.6	13	19	6.749	1.03	1	Eligible	1	No - Condition not listed as a multiple cause of death	104	no	413.8333333	248.3	1241.5	1	1	0
5517	2007-2008	47203	28.47	1	74	73	Male	Non-Hispanic Black	1	4.29	2	1761.564031	1	2	0	0	1.7	0.8	4.3	231	99.5	32	38	4.836	0.85	1	Eligible	0	NA	144	no	584.2941176	467.4352941	1241.625	2	2	0
19298	2009-2010	61420	30.22	2	84	27	Male	Non-Hispanic White	1	1.45	0	14006.24423	1	3	1	1	2.4	0.5	2.7	230	112	51	32	6.181	1.4	1	Eligible	0	NA	119	no	258.75	129.375	1242	0	0	0
55564	2017-2018	100973	38.4	1	145	28	Male	Other Race - Including Multi-Racial	1	2.35	0	3532.530803	0	3	2	2	1.4	0.5	3	207	116.6	29	23	3.646	1.14	1	Eligible	0	NA	25	no	443.5714286	221.7857143	1242	1	1	0
15035	2009-2010	57050	31.74	2	77	78	Male	Other Hispanic	1	4.37	2	2066.307001	1	2	1	0	1.3	0.3	2.7	138	115.2	31	32	4.474	1.37	1	Eligible	0	NA	116	no	286.6153846	85.98461538	1242	0	0	0
45449	2015-2016	90303	50.6	1	130	56	Male	Non-Hispanic White	0	3.57	0	21782.1333	1	1	1	0	1.7	0.7	3.9	223	148.2	28	31	4.681	1.4	1	Eligible	0	NA	56	yes	511.5882353	358.1117647	1242.428571	1	2	0
272	2007-2008	41760	28.2	1	67	73	Female	Non-Hispanic White	0	1.57	1	5628.942355	1	2	0	1	2.2	0.7	3	290	93.2	25	25	5.146	1.16	1	Eligible	0	NA	147	no	395.4545455	276.8181818	1242.857143	1	1	0
4458	2007-2008	46100	34.74	1	71	35	Male	Other Race - Including Multi-Racial	0	5	0	15375.10373	0	2	0	1	1.9	0.7	3.8	229	110.5	27	26	6.025	1.09	1	Eligible	0	NA	154	no	458	320.6	1243.142857	1	2	0
12401	2009-2010	54333	38.12	2	84	24	Male	Non-Hispanic Black	1	3.77	2	4492.344165	0	2	0	1	1.3	0.4	2.5	199	114.2	20	21	4.577	1.45	1	Eligible	0	NA	118	no	382.6923077	153.0769231	1243.75	1	0	0
10804	2009-2010	52690	35.48	2	85	58	Female	Mexican American	1	5	0	2180.323714	0	4	1	0	1.5	0.4	2.1	237	108.6	17	22	5.56	1.29	1	Eligible	0	NA	108	no	331.8	132.72	1244.25	0	0	0
31119	2013-2014	75381	32	1	110	69	Female	Non-Hispanic White	1	1.23	2	5985.832651	0	1	0	0	1.4	0.5	3.4	183	102	22	22	5.456	1.53	1	Eligible	0	NA	76	no	444.4285714	222.2142857	1244.4	1	1	0
23743	2011-2012	66058	29.4	1	91	74	Female	Non-Hispanic White	1	3.4	0	10858.62885	0	1	1	0	1.3	0.4	1.9	262	104	31	30	7.241	1.4	1	Eligible	0	NA	95	no	382.9230769	153.1692308	1244.5	1	0	0
14226	2009-2010	56213	33.86	2	87	29	Male	Other Race - Including Multi-Racial	0	3.23	0	15933.86006	0	NA	1	1	3.7	0.8	3.8	262	118.5	68	44	5.198	1.03	1	Eligible	0	NA	114	no	269.0810811	215.2648649	1244.5	0	1	0
7479	2007-2008	49253	41.11	1	66	40	Male	Mexican American	1	1.36	0	4662.344412	0	1	0	2	1.6	0.5	2.5	249	124.8	71	39	5.12	1.09	1	Eligible	0	NA	142	no	389.0625	194.53125	1245	1	1	0
44768	2015-2016	89595	25.5	1	131	51	Female	Mexican American	1	5	1	2522.845907	0	4	2	0	1.8	0.6	3	249	89.9	28	27	5.327	1.32	1	Eligible	0	NA	50	no	415	249	1245	1	1	0
9103	2007-2008	50941	31.56	1	72	37	Male	Mexican American	0	1.45	0	4705.282347	0	NA	0	2	1.9	0.7	3.5	249	106	58	35	3.776	0.83	1	Eligible	0	NA	151	no	458.6842105	321.0789474	1245	1	2	0
12822	2009-2010	54769	32.23	2	76	64	Male	Non-Hispanic White	1	1.59	2	3095.45304	1	3	1	0	2.4	0.9	4.5	249	115	34	40	3.051	0.8	1	Eligible	1	No - Condition not listed as a multiple cause of death	102	yes	466.875	420.1875	1245	1	2	0
8813	2007-2008	50638	35.07	1	59	66	Female	Mexican American	1	0.8	0	1011.168073	0	1	0	0	2.5	0.6	2.7	277	113.2	36	28	4.81	1.09	1	Eligible	0	NA	131	no	299.16	179.496	1246.5	0	0	0
42602	2015-2016	87319	34.9	2	131	52	Female	Non-Hispanic Black	1	4.06	0	3922.570833	1	0	0	0	3.6	0.5	2.9	215	118.2	30	39	5.12	1.86	1	Eligible	0	NA	51	no	173.1944444	86.59722222	1247	0	0	0
45260	2015-2016	90106	56.7	1	126	52	Female	Other Hispanic	0	0.4	1	3140.348642	1	0	0	0	1.9	0.7	4.3	203	138.2	14	21	4.758	1.42	1	Eligible	0	NA	50	no	459.4210526	321.5947368	1247	1	2	0
858	2007-2008	42365	33.98	2	72	58	Female	Non-Hispanic White	1	3.86	0	18724.85316	0	1	0	1	2.5	0.5	2.4	260	109	31	29	6.387	1.53	1	Eligible	0	NA	136	no	249.6	124.8	1248	0	0	0
9300	2007-2008	51145	31.26	1	60	45	Male	Non-Hispanic White	1	1.23	0	3534.89831	0	3	0	2	1.4	0.5	3	208	100.3	39	33	6.31	1.01	1	Eligible	0	NA	146	no	445.7142857	222.8571429	1248	1	1	0
49923	2017-2018	94986	35.3	1	142	62	Male	Non-Hispanic White	1	5	2	21295.16846	1	2	0	0	1.9	0.6	3.5	214	111.5	20	19	6.077	1.06	1	Eligible	0	NA	25	no	394.2105263	236.5263158	1248.333333	1	1	0
14948	2009-2010	56956	29.94	2	76	59	Male	Non-Hispanic White	1	1.03	0	3838.503664	0	4	1	1	1.5	0.6	3.3	227	113.5	19	15	5.612	1.24	1	Eligible	1	No - Condition not listed as a multiple cause of death	106	no	499.4	299.64	1248.5	1	1	0
54107	2017-2018	99415	30.7	1	136	73	Female	Non-Hispanic Black	1	5	2	5971.999424	1	2	0	0	1.7	0.7	3.3	265	102.9	53	39	11.042	1.27	1	Eligible	0	NA	26	no	514.4117647	360.0882353	1249.285714	1	2	0
14448	2009-2010	56439	38.01	2	83	52	Female	Non-Hispanic Black	0	0.76	1	4935.995622	1	4	0	0	2.4	0.4	2.1	238	115.3	15	21	4.319	1.42	1	Eligible	0	NA	114	no	208.25	83.3	1249.5	0	0	0
46685	2015-2016	91585	30.5	1	132	42	Male	Non-Hispanic Black	0	3.31	1	5085.452163	0	4	2	0	3.3	0.7	3.6	243	100.7	40	22	4.629	0.98	1	Eligible	0	NA	42	no	265.0909091	185.5636364	1249.714286	0	1	0
48449	2015-2016	93431	34.1	2	124	54	Female	Non-Hispanic Black	0	3.25	0	3762.944557	0	NA	0	0	2.4	0.6	2.5	300	109.5	14	20	4.939	1.47	1	Eligible	0	NA	58	no	312.5	187.5	1250	0	1	0
34768	2013-2014	79177	26.7	2	106	43	Male	Non-Hispanic White	1	5	2	8683.675053	1	NA	0	0	2	0.6	3	250	94.2	26	21	6.982	1.16	1	Eligible	0	NA	72	no	375	225	1250	1	1	0
35773	2013-2014	80217	45.3	2	104	28	Female	Non-Hispanic Black	0	0.35	0	3840.285632	0	2	0	0	3.3	0.6	3.1	242	123.8	13	17	3.879	1.78	1	Eligible	0	NA	70	no	227.3333333	136.4	1250.333333	0	0	0
18465	2009-2010	60556	26.61	1	79	62	Male	Non-Hispanic White	1	3.77	1	10486.66871	0	2	0	2	1.4	0.5	3.1	202	94.5	33	23	6.232	1.14	1	Eligible	0	NA	123	no	447.2857143	223.6428571	1252.4	1	1	0
33743	2013-2014	78107	35.9	2	114	54	Female	Non-Hispanic White	0	2.14	1	12620.1037	1	1	2	1	2	0.7	3.4	258	111.7	38	34	4.474	1.16	1	Eligible	0	NA	80	no	438.6	307.02	1253.142857	1	1	0
46997	2015-2016	91911	32.3	2	131	51	Female	Non-Hispanic Black	0	1.98	2	4337.139548	1	1	1	2	1.4	0.3	1.6	235	107.2	16	20	5.198	1.73	1	Eligible	0	NA	52	no	268.5714286	80.57142857	1253.333333	0	0	0
11306	2009-2010	53202	32.61	1	75	34	Male	Mexican American	1	1.9	1	6900.592616	0	4	0	0	2.3	0.6	3.6	209	108	35	28	5.456	1.27	1	Eligible	0	NA	119	yes	327.1304348	196.2782609	1254	0	1	0
45774	2015-2016	90645	30	2	132	57	Male	Non-Hispanic White	0	5	0	17263.94802	1	3	1	2	1.8	0.6	3.6	209	116	33	25	4.396	1.68	1	Eligible	0	NA	44	no	418	250.8	1254	1	1	0
46480	2015-2016	91373	34.7	1	120	74	Male	Non-Hispanic White	0	1.66	1	3593.235473	0	2	1	0	1.2	0.5	3	209	121.1	28	23	5.275	0.85	1	Eligible	0	NA	37	yes	522.5	261.25	1254	1	1	0
56468	2017-2018	101934	33.7	2	140	64	Female	Other Race - Including Multi-Racial	1	3.65	0	2317.117843	0	2	0	1	2	0.4	2.9	173	111.5	23	21	4.396	0.96	1	Eligible	0	NA	28	no	250.85	100.34	1254.25	0	0	0
49224	2017-2018	94247	45.7	2	143	27	Male	Non-Hispanic White	1	2.13	1	10086.65589	1	4	1	2	2.7	0.6	3.9	193	127.4	23	22	3.362	0.78	1	Eligible	0	NA	32	no	278.7777778	167.2666667	1254.5	0	0	0
12844	2009-2010	54794	29.72	1	79	59	Male	Non-Hispanic White	1	NA	0	15063.74044	0	2	0	1	3.5	0.8	4.2	239	114.1	30	27	3.414	1.03	1	Eligible	0	NA	124	no	286.8	229.44	1254.75	0	1	0
46665	2015-2016	91564	39.2	1	124	59	Male	Non-Hispanic Black	1	5	2	3887.668687	1	2	1	2	2.2	0.4	2	251	118.7	36	31	5.172	1.45	1	Eligible	0	NA	44	no	228.1818182	91.27272727	1255	0	0	0
42371	2015-2016	87074	38.7	1	130	22	Male	Non-Hispanic White	0	5	0	26328.71826	0	4	0	2	1.9	0.4	2.7	186	129	45	28	3.724	1.29	1	Eligible	0	NA	55	no	264.3157895	105.7263158	1255.5	0	0	0
44822	2015-2016	89649	41.6	1	130	60	Male	Non-Hispanic White	1	4.38	0	21178.45376	1	2	1	0	1.7	0.8	4.1	245	147.3	14	21	4.888	0.78	1	Eligible	0	NA	55	no	590.8823529	472.7058824	1255.625	2	2	0
469	2007-2008	41964	36.47	1	69	42	Male	Non-Hispanic White	0	1.96	0	6140.339906	0	2	1	0	1.8	0.5	4	157	122	23	19	5.948	0.88	1	Eligible	0	NA	137	no	348.8888889	174.4444444	1256	0	0	0
36269	2013-2014	80729	30.7	1	118	31	Male	Mexican American	0	2.42	1	8020.002532	0	4	2	1	2.5	0.6	2.9	260	113.2	65	40	6.465	1.14	1	Eligible	0	NA	80	no	301.6	180.96	1256.666667	0	0	0
29209	2011-2012	71767	26.6	1	91	38	Male	Mexican American	0	4.59	2	6701.76302	0	2	0	2	2	0.5	3.4	185	94.5	27	20	4.939	1.01	1	Eligible	0	NA	93	no	314.5	157.25	1258	0	0	0
43011	2015-2016	87757	29	1	130	49	Male	Non-Hispanic White	1	2.06	0	21445.84094	0	1	1	1	1.8	0.8	3.7	272	109.7	50	31	6.025	1.24	1	Eligible	0	NA	56	no	559.1111111	447.2888889	1258	1	2	0
27172	2011-2012	69637	32.5	1	98	58	Female	Non-Hispanic White	0	2.6	1	32433.88686	1	1	0	2	2.3	0.5	2.6	242	103	28	27	6.801	1.66	1	Eligible	0	NA	94	no	273.5652174	136.7826087	1258.4	0	0	0
50877	2017-2018	95991	27.3	2	148	43	Male	Other Race - Including Multi-Racial	1	1.67	0	3400.07235	0	2	0	0	2.4	0.5	3	210	95.5	35	29	5.948	1.06	1	Eligible	0	NA	25	no	262.5	131.25	1260	0	0	0
40874	2015-2016	85516	41.9	2	129	59	Female	Mexican American	1	NA	1	2042.04253	0	4	0	0	1.6	0.5	3	210	126.2	50	32	4.707	0.88	1	Eligible	0	NA	52	no	393.75	196.875	1260	1	1	0
6888	2007-2008	48643	34.43	2	67	79	Female	Non-Hispanic White	0	3.85	0	6645.23206	1	2	0	0	1.6	0.5	3	210	114.9	15	20	6.517	2.79	1	Eligible	1	Yes - Condition listed as a multiple cause of death	130	no	393.75	196.875	1260	1	1	0
55719	2017-2018	101138	40.2	2	140	33	Female	Non-Hispanic White	1	5	2	23438.85911	0	4	1	0	2.8	0.7	4.5	196	121.4	20	21	5.896	1.34	1	Eligible	0	NA	28	no	315	220.5	1260	0	1	0
51563	2017-2018	96727	36.6	2	134	76	Female	Other Hispanic	0	4.06	0	4744.63011	1	0	0	1	1.4	0.5	3.5	180	114.8	11	19	4.526	1.34	1	Eligible	0	NA	33	no	450	225	1260	1	1	0
3325	2007-2008	44931	31.7	1	70	28	Male	Mexican American	1	1.74	1	3511.974234	0	4	0	0	1.7	0.6	4	189	98.1	32	20	5.767	0.93	1	Eligible	0	NA	145	no	444.7058824	266.8235294	1260	1	1	0
5774	2007-2008	47469	33.2	1	60	55	Male	Non-Hispanic White	0	5	0	13746.22779	0	2	1	1	1.7	0.7	3.6	245	121.2	27	27	5.508	0.96	1	Eligible	0	NA	146	no	518.8235294	363.1764706	1260	1	2	0
15347	2009-2010	57369	36.22	2	86	56	Male	Mexican American	1	0.54	0	1635.470537	0	1	2	0	2.5	0.5	3.2	197	120.4	33	26	5.715	1.06	1	Eligible	0	NA	116	no	252.16	126.08	1260.8	0	0	0
40870	2015-2016	85511	45.6	2	119	25	Male	Non-Hispanic White	0	3.03	2	11671.65532	0	2	2	0	2	0.8	5.7	177	146.2	35	27	7.086	1.06	1	Eligible	0	NA	51	no	504.45	403.56	1261.125	1	2	0
130	2007-2008	41612	28.65	2	60	80	Female	Non-Hispanic White	1	2.14	1	6862.445234	0	0	0	0	3.8	0.9	4.3	264	107.3	21	24	9.077	1.22	1	Eligible	1	No - Condition not listed as a multiple cause of death	32	yes	298.7368421	268.8631579	1261.333333	0	1	0
10260	2009-2010	52134	48.22	1	83	61	Male	Non-Hispanic White	1	5	0	12137.2802	1	1	2	0	2	0.8	4.9	206	147.4	21	21	2.793	1.06	1	Eligible	1	No - Condition not listed as a multiple cause of death	71	no	504.7	403.76	1261.75	1	2	0
1399	2007-2008	42922	29.2	1	71	70	Male	Other Hispanic	0	3.53	1	1650.430981	1	3	1	0	2	0.7	3.3	268	105.2	19	22	5.25	1.22	1	Eligible	0	NA	153	no	442.2	309.54	1263.428571	1	1	0
45611	2015-2016	90473	30.9	2	131	44	Male	Non-Hispanic White	1	NA	0	6638.496051	1	3	2	2	1.5	0.7	4.4	201	112.6	28	26	5.819	1.27	1	Eligible	0	NA	39	no	589.6	412.72	1263.428571	2	2	0
11844	2009-2010	53756	28.26	2	76	75	Male	Non-Hispanic White	1	1.24	1	5607.592173	1	1	1	0	1.7	0.4	3.2	158	103.1	23	33	4.344	1.11	1	Eligible	1	No - Condition not listed as a multiple cause of death	107	yes	297.4117647	118.9647059	1264	0	0	0
11346	2009-2010	53243	36.85	2	81	43	Female	Non-Hispanic White	0	0.76	0	3353.478743	1	1	2	2	3.2	1	10.2	124	125.2	19	22	6.232	0.83	1	Eligible	0	NA	127	no	395.25	395.25	1264.8	1	2	0
37369	2013-2014	81865	35.4	1	105	42	Male	Non-Hispanic Black	1	4.1	0	4516.37939	0	2	0	1	2.3	0.7	3.8	233	120.6	32	28	4.034	1.42	1	Eligible	0	NA	64	no	384.9565217	269.4695652	1264.857143	1	1	0
44823	2015-2016	89650	36.4	2	127	62	Male	Non-Hispanic Black	1	2.79	1	2695.074071	1	2	1	2	1.8	0.7	3.8	233	121.9	10	23	5.12	1.6	1	Eligible	0	NA	47	no	491.8888889	344.3222222	1264.857143	1	2	0
34058	2013-2014	78433	30.8	2	107	71	Male	Non-Hispanic White	1	NA	1	2198.400642	0	0	0	0	0.9	0.4	2.1	241	111.2	18	19	6.129	1.37	1	Eligible	0	NA	72	no	562.3333333	224.9333333	1265.25	1	1	0
12800	2009-2010	54746	29.41	2	76	40	Male	Non-Hispanic White	0	3.63	1	14091.90656	0	2	0	2	2	0.5	2.8	226	97	28	26	4.551	0.67	1	Eligible	0	NA	130	no	316.4	158.2	1265.6	0	0	0
28160	2011-2012	70670	34.1	1	90	56	Female	Other Hispanic	1	2.44	0	3372.521098	1	2	0	0	2.2	0.6	3.5	217	108.8	17	15	5.379	1.32	1	Eligible	0	NA	97	no	345.2272727	207.1363636	1265.833333	0	1	0
26954	2011-2012	69413	35	2	100	50	Female	Non-Hispanic Black	0	1.08	0	2579.583423	0	4	2	0	2.4	0.4	2.4	211	110.8	28	27	5.379	1.81	1	Eligible	0	NA	100	no	211	84.4	1266	0	0	0
5320	2007-2008	46996	30.87	2	62	77	Female	Non-Hispanic White	0	1.3	0	4470.390879	1	0	0	0	1.4	0.6	3.8	200	106.2	19	25	4.06	1.42	1	Eligible	0	NA	155	no	542.8571429	325.7142857	1266.666667	1	2	0
18435	2009-2010	60526	26.4	1	78	32	Male	Mexican American	1	1.66	1	4239.303004	0	4	1	0	2.1	0.6	3.9	195	94	290	234	5.715	2.48	1	Eligible	0	NA	114	no	362.1428571	217.2857143	1267.5	0	1	0
30253	2013-2014	74487	30.4	1	114	78	Male	Non-Hispanic White	1	3.09	1	12115.6364	1	0	1	0	1.4	0.7	5.8	153	116.9	20	27	5.069	1.09	1	Eligible	0	NA	61	yes	633.8571429	443.7	1267.714286	2	2	0
44748	2015-2016	89574	30.7	1	127	63	Male	Other Hispanic	1	2.82	0	1540.612931	1	4	1	0	2.5	0.8	3.8	267	104.2	36	27	5.353	1.16	1	Eligible	0	NA	58	no	405.84	324.672	1268.25	1	2	0
28544	2011-2012	71072	37	1	103	50	Female	Other Hispanic	0	1.57	1	3398.504909	0	4	1	0	3	0.5	2.7	235	105.5	34	35	4.396	1.22	1	Eligible	0	NA	105	no	211.5	105.75	1269	0	0	0
11677	2009-2010	53580	48.79	1	79	60	Male	Non-Hispanic Black	0	1.39	1	1842.953136	1	2	2	0	2.2	0.5	4.5	141	148.5	56	54	2.379	1.11	1	Eligible	1	Yes - Condition listed as a multiple cause of death	43	yes	288.4090909	144.2045455	1269	0	0	0
24806	2011-2012	67175	28.9	2	94	49	Male	Non-Hispanic White	0	NA	1	5268.411823	0	2	0	2	1.4	0.4	2.7	188	102.1	39	31	6.646	1.29	1	Eligible	0	NA	106	no	362.5714286	145.0285714	1269	0	0	0
17619	2009-2010	59688	67.83	1	80	39	Female	Non-Hispanic White	1	1.02	1	2265.33673	0	4	1	0	1.4	1	5.4	235	163.5	23	22	5.922	0.96	1	Eligible	0	NA	121	yes	906.4285714	906.4285714	1269	2	2	0
56593	2017-2018	102073	29.4	2	141	43	Male	Non-Hispanic White	0	1.05	1	5024.366021	1	4	2	2	2.5	0.7	4.4	202	103	22	17	5.069	0.88	1	Eligible	0	NA	32	no	355.52	248.864	1269.714286	0	1	0
13345	2009-2010	55305	35.65	1	75	27	Male	Other Hispanic	0	5	0	5302.105933	0	4	1	0	2.5	0.7	4.4	202	118.5	34	22	4.163	1.03	1	Eligible	0	NA	120	no	355.52	248.864	1269.714286	0	1	0
6756	2007-2008	48503	29.59	2	71	58	Male	Non-Hispanic White	0	1.35	1	4218.070187	1	2	1	2	2.4	0.7	3.6	247	112.8	44	43	5.637	1.01	1	Eligible	1	No - Condition not listed as a multiple cause of death	99	no	370.5	259.35	1270.285714	0	1	0
5337	2007-2008	47014	31.36	2	70	61	Male	Non-Hispanic Black	1	4.72	0	853.9364965	0	1	1	0	2.3	0.4	2.1	242	110	17	21	4.707	1.4	1	Eligible	1	No - Condition not listed as a multiple cause of death	69	no	220.9565217	88.3826087	1270.5	0	0	0
5179	2007-2008	46851	32.75	2	61	54	Female	Other Hispanic	1	NA	0	2556.994079	1	0	1	1	1.5	0.4	2.4	212	111.7	25	25	4.241	1.58	1	Eligible	0	NA	148	no	339.2	135.68	1272	0	0	0
5307	2007-2008	46983	31	2	67	70	Male	Non-Hispanic White	1	1.53	1	5178.564031	0	0	0	2	1.2	0.5	3	212	112	27	35	5.069	1.03	1	Eligible	1	No - Condition not listed as a multiple cause of death	114	no	530	265	1272	1	1	0
49851	2017-2018	94909	32.4	1	142	59	Male	Non-Hispanic White	1	NA	0	13908.53509	1	2	1	1	4.1	1	4.8	265	110.3	25	23	6.387	0.8	1	Eligible	0	NA	27	yes	310.2439024	310.2439024	1272	0	1	0
31072	2013-2014	75332	43.6	2	109	28	Female	Non-Hispanic White	1	1.63	0	9984.157586	0	3	0	2	2.7	0.7	4.2	212	123.1	24	22	4.603	0.91	1	Eligible	0	NA	67	no	329.7777778	230.8444444	1272	0	1	0
35945	2013-2014	80393	31.1	1	110	66	Male	Non-Hispanic White	1	5	0	19347.45727	1	0	0	1	2.1	0.6	4	191	108	25	27	3.879	1.45	1	Eligible	0	NA	77	no	363.8095238	218.2857143	1273.333333	0	1	0
10337	2009-2010	52213	27.68	1	84	53	Male	Non-Hispanic Black	0	0	1	2882.505352	0	3	2	0	3.4	0.5	3.2	199	97	22	27	4.37	0.72	1	Eligible	0	NA	130	yes	187.2941176	93.64705882	1273.6	0	0	0
50252	2017-2018	95333	31	2	134	39	Male	Non-Hispanic Black	1	0.85	0	6715.81518	1	NA	0	0	2.7	0.4	2.8	182	108.9	18	18	5.508	1.06	1	Eligible	0	NA	34	no	188.7407407	75.4962963	1274	0	0	0
27449	2011-2012	69925	35.3	1	99	80	Female	Mexican American	0	1.3	0	3134.920156	1	3	0	0	2.1	0.5	3.5	182	111.9	33	52	5.327	1.58	1	Eligible	1	No - Condition not listed as a multiple cause of death	31	no	303.3333333	151.6666667	1274	0	0	0
11565	2009-2010	53466	23.25	1	83	68	Male	Non-Hispanic White	1	0.91	0	3843.897393	1	4	2	0	1	0.8	5.2	196	96.8	25	19	4.448	0.62	1	Eligible	1	No - Condition not listed as a multiple cause of death	100	no	1019.2	815.36	1274	2	2	0
10873	2009-2010	52761	34.16	1	84	53	Male	Non-Hispanic Black	1	5	2	2854.449204	1	2	0	2	2	0.6	4.9	156	116.4	20	22	2.793	1.11	1	Eligible	0	NA	129	no	382.2	229.32	1274	1	1	0
3053	2007-2008	44648	29.6	2	60	80	Male	Non-Hispanic White	0	1.68	1	4458.44082	1	2	1	0	1.1	0.6	4.9	156	116	16	16	3.879	1.22	1	Eligible	1	No - Condition not listed as a multiple cause of death	48	no	694.9090909	416.9454545	1274	2	2	0
26284	2011-2012	68717	33.9	2	99	80	Male	Non-Hispanic Black	0	4.76	1	1671.283735	1	NA	1	0	2.2	0.3	2.5	153	116.8	16	27	4.293	1.24	1	Eligible	0	NA	96	no	173.8636364	52.15909091	1275	0	0	0
494	2007-2008	41990	37.86	2	65	45	Male	Mexican American	0	1.99	0	5071.648869	0	4	1	2	2.1	0.4	2.9	176	109.7	130	125	5.405	0.91	1	Eligible	0	NA	133	no	243.047619	97.21904762	1276	0	0	0
39992	2015-2016	84594	32	1	132	67	Female	Non-Hispanic White	1	5	1	29092.1506	1	4	1	0	1.8	0.4	2.9	176	104	15	17	5.327	2.04	1	Eligible	0	NA	42	no	283.5555556	113.4222222	1276	0	0	0
43146	2015-2016	87897	42.7	2	131	50	Male	Non-Hispanic White	0	5	2	26138.30279	1	2	0	0	2.3	0.5	2.9	220	135.1	62	44	6.025	0.88	1	Eligible	0	NA	51	no	277.3913043	138.6956522	1276	0	0	0
9992	2009-2010	51858	34.57	2	88	44	Female	Other Hispanic	0	0.58	1	2392.919726	0	NA	0	2	2.6	0.6	2.9	264	109.2	20	13	8.508	1.71	1	Eligible	0	NA	113	no	294.4615385	176.6769231	1276	0	0	0
56890	2017-2018	102392	31	2	139	80	Female	Non-Hispanic White	1	1.03	1	3997.897982	1	0	0	0	1.8	0.6	3.3	232	102	23	24	5.612	1.68	1	Eligible	0	NA	32	no	425.3333333	255.2	1276	1	1	0
40842	2015-2016	85483	30.7	2	126	32	Female	Non-Hispanic White	0	1.29	0	11305.40734	0	3	0	0	2.2	0.5	2.8	228	90.8	16	18	4.267	0.88	1	Eligible	0	NA	55	no	290.1818182	145.0909091	1276.8	0	0	0
3397	2007-2008	45006	35.51	2	69	49	Male	Non-Hispanic Black	0	2.88	0	3666.188034	1	0	0	0	2.2	0.5	2.1	304	115.5	30	27	4.086	0.83	1	Eligible	0	NA	154	no	290.1818182	145.0909091	1276.8	0	0	0
36210	2013-2014	80669	32.2	1	110	50	Male	Non-Hispanic White	1	5	2	18760.77499	1	4	0	1	1.3	1	4.2	304	112.3	24	27	5.172	1.32	1	Eligible	0	NA	76	no	982.1538462	982.1538462	1276.8	2	2	0
35742	2013-2014	80185	25.6	1	106	61	Male	Mexican American	1	1.28	1	3459.685837	1	1	0	0	2.7	0.9	5.2	221	102	22	30	5.612	0.96	1	Eligible	0	NA	65	no	425.6296296	383.0666667	1276.888889	1	2	0
24006	2011-2012	66334	37.6	3	91	37	Male	Mexican American	1	1.42	0	7056.54877	1	2	0	2	2.9	0.5	3.1	206	114.5	61	44	6.155	1.4	1	Eligible	0	NA	93	no	220.2068966	110.1034483	1277.2	0	0	0
20210	2011-2012	62363	25.8	2	102	44	Female	Non-Hispanic White	0	1.43	1	23926.22398	0	1	2	0	3.8	0.7	3.4	263	89.7	26	39	5.586	1.16	1	Eligible	0	NA	99	no	235.3157895	164.7210526	1277.428571	0	0	0
8927	2007-2008	50755	29.04	1	60	75	Female	Non-Hispanic White	1	2.19	1	5945.698278	1	0	0	0	2.5	0.4	2.4	213	93.7	18	25	3.905	1.24	1	Eligible	0	NA	146	no	204.48	81.792	1278	0	0	0
204	2007-2008	41688	29.28	1	67	49	Male	Non-Hispanic White	1	1.9	1	5267.031486	0	4	2	2	2.3	0.4	3.6	142	105.9	73	55	6.905	1.14	1	Eligible	0	NA	146	no	222.2608696	88.90434783	1278	0	0	0
13432	2009-2010	55395	31.25	2	76	73	Female	Non-Hispanic White	1	5	1	6611.440729	1	1	0	1	0.7	0.5	3.9	164	86.4	22	30	4.293	1.97	1	Eligible	0	NA	130	yes	913.7142857	456.8571429	1279.2	2	2	0
11302	2009-2010	53198	41.4	2	84	53	Female	Non-Hispanic Black	0	2.43	0	3958.124222	1	0	0	1	3.8	0.9	4.7	245	120	26	39	4.189	0.98	1	Eligible	0	NA	118	no	303.0263158	272.7236842	1279.444444	0	1	0
35480	2013-2014	79915	27	1	107	64	Male	Mexican American	1	3.09	0	2274.363741	1	2	0	0	2.1	0.5	2.7	237	99.7	50	30	4.526	1.19	1	Eligible	0	NA	61	no	304.7142857	152.3571429	1279.8	0	0	0
41985	2015-2016	86674	45	2	121	62	Male	Non-Hispanic White	1	4.61	2	25410.81836	1	1	1	0	2	1	5.4	237	149.5	27	24	4.526	1.14	1	Eligible	0	NA	59	yes	639.9	639.9	1279.8	2	2	0
16187	2009-2010	58230	33.81	2	84	60	Male	Non-Hispanic Black	1	1.82	0	1278.905948	1	1	1	0	3.1	0.5	2	320	114.3	16	15	5.715	1.42	1	Eligible	0	NA	119	no	206.4516129	103.2258065	1280	0	0	0
33150	2013-2014	77502	42	2	104	55	Female	Non-Hispanic White	1	5	2	15515.39079	0	2	1	0	2.3	0.5	3.3	194	126.6	23	24	6.051	1.78	1	Eligible	0	NA	70	no	278.3478261	139.173913	1280.4	0	0	0
26016	2011-2012	68445	30.4	2	93	70	Male	Other Hispanic	1	NA	0	1646.612347	1	3	1	0	2.1	0.6	3.9	197	101.7	25	25	5.069	1.06	1	Eligible	0	NA	103	yes	365.8571429	219.5142857	1280.5	0	1	0
16222	2009-2010	58265	32.88	2	75	68	Female	Non-Hispanic White	0	1.29	1	4254.342865	1	1	0	1	1.8	0.4	2.8	183	106.9	32	33	7.913	1.11	1	Eligible	0	NA	132	yes	284.6666667	113.8666667	1281	0	0	0
696	2007-2008	42197	28.47	1	71	65	Male	Mexican American	1	2.19	0	1361.393867	1	1	0	2	1.5	0.4	2.8	183	99	43	45	4.344	1.5	1	Eligible	0	NA	154	yes	341.6	136.64	1281	0	0	0
23023	2011-2012	65310	45.2	1	101	40	Male	Non-Hispanic White	0	1.21	1	4786.854014	1	4	1	0	1.4	0.8	6.1	168	137.5	31	26	3.362	0.83	1	Eligible	0	NA	98	no	732	585.6	1281	2	2	0
43010	2015-2016	87756	32	1	127	57	Female	Other Hispanic	1	5	0	3274.009522	0	0	0	0	3.2	0.6	4.2	183	105.9	26	27	4.758	1.24	1	Eligible	0	NA	58	no	240.1875	144.1125	1281	0	0	0
16368	2009-2010	58413	27.66	1	81	74	Male	Mexican American	1	2.27	2	2105.988375	1	2	0	0	1.9	0.6	3.1	248	106.4	15	19	3.853	1.22	1	Eligible	0	NA	110	no	404.6315789	242.7789474	1281.333333	1	1	0
737	2007-2008	42239	31.55	2	61	58	Male	Non-Hispanic White	1	5	2	20305.99398	0	2	0	0	1.6	0.7	3	299	100.7	24	24	6.982	1.34	1	Eligible	0	NA	136	no	560.625	392.4375	1281.428571	1	2	0
51510	2017-2018	96667	34.7	2	140	69	Male	Mexican American	0	1.64	1	1053.611354	1	4	1	2	0.8	0.5	1.8	356	126.5	18	14	6.103	1.42	1	Eligible	0	NA	27	no	801	400.5	1281.6	2	2	0
31427	2013-2014	75702	44.9	1	105	59	Female	Non-Hispanic White	0	4.09	0	25668.46054	0	3	0	1	2.1	0.5	2.9	221	133	20	23	5.198	1.6	1	Eligible	0	NA	64	no	305.1904762	152.5952381	1281.8	0	0	0
43581	2015-2016	88350	33.1	1	126	45	Male	Non-Hispanic Black	1	5	1	3955.222805	1	4	0	0	1.6	0.4	2.3	223	112.6	19	21	5.456	1.94	1	Eligible	0	NA	50	no	320.5625	128.225	1282.25	0	0	0
6298	2007-2008	48020	31.93	2	67	37	Female	Non-Hispanic Black	0	0.01	1	4803.005313	1	4	2	2	3.1	1.1	3.5	403	106.6	72	67	4.758	1.55	1	Eligible	0	NA	140	no	455	500.5	1282.272727	1	2	0
12765	2009-2010	54709	28.44	2	76	79	Male	Non-Hispanic White	1	5	0	5607.592173	1	2	1	2	1.2	0.6	4.4	175	105	14	24	3.465	0.96	1	Eligible	0	NA	129	yes	641.6666667	385	1283.333333	2	2	0
11123	2009-2010	53018	28.6	1	75	21	Male	Mexican American	1	1.44	0	3923.559648	0	4	0	2	1.9	0.5	3.8	169	100.5	48	29	5.353	0.85	1	Eligible	0	NA	121	no	338	169	1284.4	0	0	0
34744	2013-2014	79148	33.8	2	114	33	Male	Mexican American	1	0.67	1	6869.444207	0	2	0	0	2.7	0.6	4.1	188	106.4	25	24	7.525	1.09	1	Eligible	0	NA	80	no	285.4814815	171.2888889	1284.666667	0	0	0
42319	2015-2016	87021	41.1	2	132	58	Male	Non-Hispanic White	1	1.75	0	6715.114803	1	1	0	2	1.7	0.8	6.9	149	125.4	34	30	3.724	0.85	1	Eligible	0	NA	44	yes	604.7647059	483.8117647	1285.125	2	2	0
46435	2015-2016	91325	31.6	1	126	26	Male	Non-Hispanic White	0	1.27	1	18447.8943	0	3	2	2	3.7	1	5.1	252	110	34	24	4.008	0.7	1	Eligible	0	NA	50	no	347.3513514	347.3513514	1285.2	0	2	0
37927	2013-2014	82446	32.7	2	109	66	Male	Non-Hispanic White	1	1.59	1	5312.214334	1	1	1	0	2.8	0.7	5	180	112.5	29	25	3.439	0.93	1	Eligible	0	NA	67	yes	321.4285714	225	1285.714286	0	1	0
37973	2013-2014	82495	43.4	2	114	51	Female	Non-Hispanic Black	0	1.52	1	3381.361051	0	4	2	0	2.3	0.8	4.9	210	139.5	32	35	4.163	1.76	1	Eligible	0	NA	81	no	447.3913043	357.9130435	1286.25	1	2	0
47447	2015-2016	92380	30.8	2	129	24	Male	Other Hispanic	0	0.62	1	6656.894145	0	1	1	0	2.6	0.8	3.9	264	91.7	24	34	4.577	1.11	1	Eligible	0	NA	53	no	396	316.8	1287	1	2	0
30169	2013-2014	74402	28.5	2	106	49	Female	Non-Hispanic White	0	1.75	0	7321.854229	1	2	2	0	4.6	0.8	4.4	234	97.3	37	35	6.439	1.09	1	Eligible	0	NA	73	no	223.826087	179.0608696	1287	0	0	0
24973	2011-2012	67349	50.8	2	98	42	Male	Non-Hispanic Black	1	3.78	0	3966.245108	0	2	0	1	2.2	0.4	2.5	206	146.4	31	22	5.767	0.83	1	Eligible	0	NA	103	no	234.0909091	93.63636364	1287.5	0	0	0
13917	2009-2010	55892	31.12	1	77	66	Male	Non-Hispanic White	1	1.29	1	9130.80753	1	1	0	1	1.7	0.4	2.8	184	102.3	21	24	5.663	1.22	1	Eligible	0	NA	123	no	303.0588235	121.2235294	1288	0	0	0
19029	2009-2010	61140	33.5	1	77	60	Female	Non-Hispanic White	1	4.8	1	10141.94783	0	3	1	0	2.7	0.8	4.6	224	112.4	80	49	6.62	1.27	1	Eligible	0	NA	123	no	381.6296296	305.3037037	1288	1	1	0
4879	2007-2008	46537	30.77	1	66	59	Male	Other Hispanic	1	5	2	2954.062384	0	1	0	1	1.3	0.3	2.3	168	107	39	30	6.103	1.14	1	Eligible	0	NA	142	no	297.2307692	89.16923077	1288	0	0	0
37448	2013-2014	81949	29.5	2	104	47	Male	Other Hispanic	1	2.87	0	3086.826187	0	3	0	2	1.6	0.5	3.5	184	101.1	29	28	5.844	1.37	1	Eligible	0	NA	70	no	402.5	201.25	1288	1	1	0
11460	2009-2010	53359	29.1	2	89	46	Male	Non-Hispanic White	1	1.63	2	9182.504033	0	NA	0	0	2.3	0.5	3.6	179	101.6	19	20	5.456	0.93	1	Eligible	0	NA	126	no	280.173913	140.0869565	1288.8	0	0	0
19307	2009-2010	61430	27.47	1	85	39	Male	Other Hispanic	1	NA	0	4349.779269	0	0	0	0	2.4	0.6	3.5	221	97.8	32	27	7.37	0.41	1	Eligible	0	NA	111	no	322.2916667	193.375	1289.166667	0	1	0
21476	2011-2012	63684	28.8	2	93	54	Female	Non-Hispanic Black	0	2.78	0	3819.758916	0	1	0	0	1.4	0.4	2.7	191	99.8	22	28	5.948	1.5	1	Eligible	0	NA	101	no	368.3571429	147.3428571	1289.25	0	0	0
11632	2009-2010	53534	30.93	3	86	56	Male	Non-Hispanic White	1	5	0	11478.52977	0	2	0	0	1.9	0.5	2.6	248	104	26	25	5.689	1.34	1	Eligible	0	NA	124	no	339.3684211	169.6842105	1289.6	0	0	0
18342	2009-2010	60429	36.75	2	77	40	Male	Other Hispanic	0	5	1	4075.209874	1	4	0	2	2	0.3	1.8	215	119.6	26	25	5.431	1.29	1	Eligible	0	NA	118	no	193.5	58.05	1290	0	0	0
24312	2011-2012	66653	25.8	2	97	42	Male	Non-Hispanic White	1	1.08	1	3400.977687	1	3	2	1	2.4	0.5	3	215	95.7	21	19	5.689	1.42	1	Eligible	0	NA	87	no	268.75	134.375	1290	0	0	0
17590	2009-2010	59659	30.63	2	75	80	Male	Non-Hispanic White	1	4.12	2	3265.512036	1	2	1	0	1.1	0.4	3	172	119	22	28	4.112	1.09	1	Eligible	1	Yes - Condition listed as a multiple cause of death	91	no	469.0909091	187.6363636	1290	1	1	0
7230	2007-2008	49000	29.2	2	59	63	Female	Non-Hispanic White	1	5	2	10672.89242	0	2	0	0	2	0.7	3	301	101.8	20	23	6.181	1.6	1	Eligible	0	NA	139	no	451.5	316.05	1290	1	2	0
8090	2007-2008	49890	37.66	1	61	54	Female	Non-Hispanic Black	0	0	1	3940.307122	1	1	0	0	0.9	0.5	2.5	258	113.5	16	22	4.603	1.24	1	Eligible	0	NA	151	no	716.6666667	358.3333333	1290	2	2	0
6051	2007-2008	47759	30.35	1	65	54	Male	Mexican American	1	2.42	1	1898.67973	0	4	1	2	1.8	0.5	2.4	269	100.7	29	25	7.603	1.27	1	Eligible	0	NA	140	no	358.6666667	179.3333333	1291.2	0	0	0
54205	2017-2018	99518	30.1	1	136	80	Male	Non-Hispanic Black	1	5	0	2834.902881	1	2	1	1	1.7	0.6	3.1	250	116.8	23	18	3.827	1.42	1	Eligible	0	NA	26	no	455.8823529	273.5294118	1291.666667	1	1	0
10740	2009-2010	52625	29.07	1	88	61	Female	Mexican American	1	1.09	1	972.8682945	1	1	0	0	1.9	0.2	1.9	136	93.9	28	36	4.138	1.76	1	Eligible	0	NA	112	no	136	27.2	1292	0	0	0
25562	2011-2012	67970	32.7	2	100	72	Male	Non-Hispanic White	1	NA	0	8512.772494	1	4	1	1	1.6	0.9	5.7	204	109.8	20	22	4.732	1.37	1	Eligible	1	No - Condition not listed as a multiple cause of death	83	no	726.75	654.075	1292	2	2	0
18911	2009-2010	61020	29.03	2	75	55	Male	Non-Hispanic White	1	3.95	1	19832.29586	0	1	1	0	1.6	0.5	3.3	196	105.7	24	25	5.405	1.16	1	Eligible	0	NA	133	no	404.25	202.125	1293.6	1	1	0
31695	2013-2014	75978	38.2	2	108	71	Male	Non-Hispanic White	1	2.38	2	13209.91287	1	2	0	0	2.2	0.7	4.1	221	127.3	22	25	4.81	0.49	1	Eligible	0	NA	76	yes	411.8636364	288.3045455	1294.428571	1	1	0
46331	2015-2016	91217	29.1	1	127	54	Male	Other Hispanic	0	2.52	0	3654.965014	1	4	1	2	1.2	0.7	4.1	221	108.4	34	25	4.836	1.22	1	Eligible	0	NA	58	no	755.0833333	528.5583333	1294.428571	2	2	0
15726	2009-2010	57760	33.21	1	87	28	Male	Non-Hispanic White	1	0.33	0	6075.544927	1	4	1	0	1.9	0.5	3.7	175	112.5	33	21	3.698	0.8	1	Eligible	0	NA	115	no	340.7894737	170.3947368	1295	0	0	0
40919	2015-2016	85562	29.7	1	125	73	Male	Other Hispanic	0	5	2	1443.448629	1	2	1	2	1.8	0.5	3.5	185	107.8	26	26	6.362	1.22	1	Eligible	0	NA	41	no	359.7222222	179.8611111	1295	0	0	0
7063	2007-2008	48826	33.69	2	60	71	Male	Non-Hispanic White	1	2.14	1	2678.373819	1	2	1	1	2.3	0.7	3.5	259	124.7	23	23	3.569	1.09	1	Eligible	1	No - Condition not listed as a multiple cause of death	126	no	394.1304348	275.8913043	1295	1	1	0
33044	2013-2014	77391	36.4	1	115	36	Male	Non-Hispanic White	1	0.9	1	3582.230622	1	4	2	2	3.3	0.8	4.8	216	118.8	27	18	5.534	0.91	1	Eligible	0	NA	71	no	314.1818182	251.3454545	1296	0	1	0
13038	2009-2010	54993	26.91	1	75	70	Female	Mexican American	1	0.84	0	2592.184503	1	0	0	0	1.9	0.5	3	216	94	19	17	6.956	1.4	1	Eligible	0	NA	120	yes	341.0526316	170.5263158	1296	0	0	0
29272	2011-2012	71832	28.3	1	101	49	Female	Mexican American	0	0.51	0	6976.273628	0	0	0	0	2.7	0.4	2.1	247	91.2	31	26	4.215	1.14	1	Eligible	0	NA	94	no	192.1111111	76.84444444	1296.75	0	0	0
31197	2013-2014	75462	37.2	2	110	51	Female	Mexican American	0	1.01	1	3218.575182	0	4	0	0	2.4	0.7	5.1	178	108	15	21	5.534	1.16	1	Eligible	0	NA	64	no	378.25	264.775	1296.857143	1	1	0
6535	2007-2008	48270	33.5	2	63	31	Male	Non-Hispanic White	1	2.42	1	11302.17221	1	4	0	1	1.9	0.6	2.8	278	104.1	30	22	5.379	1.19	1	Eligible	0	NA	135	no	409.6842105	245.8105263	1297.333333	1	1	0
42220	2015-2016	86918	37	2	123	51	Female	Non-Hispanic Black	1	1.77	2	3961.968865	1	0	0	0	1.6	0.7	3.8	239	117.3	14	14	7.861	1.73	1	Eligible	0	NA	37	no	567.625	397.3375	1297.428571	1	2	0
12079	2009-2010	53998	29.51	2	78	40	Male	Mexican American	1	NA	0	3909.812984	0	4	0	2	1.6	0.5	3.2	203	97.8	32	24	4.836	0.98	1	Eligible	0	NA	119	no	406	203	1299.2	1	1	0
21	2007-2008	41495	25.53	2	66	61	Male	Non-Hispanic White	1	5	2	13369.57711	0	2	1	2	2	1	6.1	213	106.9	25	23	4.215	1.22	1	Eligible	0	NA	148	no	649.65	649.65	1299.3	2	2	0
42531	2015-2016	87242	24	1	120	26	Male	Mexican American	1	1.41	1	5277.782309	0	4	0	0	2.3	0.4	2.5	208	82.5	71	37	7.293	1.5	1	Eligible	0	NA	38	no	226.0869565	90.43478261	1300	0	0	0
18652	2009-2010	60751	27.92	1	82	59	Male	Mexican American	1	1.16	0	1724.187386	1	NA	0	2	1.9	0.5	2.6	250	97.9	28	25	5.327	0.78	1	Eligible	0	NA	128	no	342.1052632	171.0526316	1300	0	0	0
23189	2011-2012	65485	39.4	1	97	42	Male	Non-Hispanic White	1	1.03	0	5432.740287	1	4	0	2	2.2	0.6	3.9	200	124.9	37	26	5.534	1.34	1	Eligible	0	NA	94	no	354.5454545	212.7272727	1300	0	1	0
42117	2015-2016	86810	37.4	2	131	36	Female	Other Race - Including Multi-Racial	1	2.29	0	4002.175785	1	4	0	0	2.1	0.7	3.7	246	121.2	16	8	4.396	0.88	1	Eligible	0	NA	37	no	433.4285714	303.4	1300.285714	1	1	0
39526	2015-2016	84111	36.1	1	122	58	Male	Other Hispanic	0	NA	0	3655.802945	1	2	2	2	2.1	0.6	3.2	244	118.5	22	25	4.163	1.01	1	Eligible	0	NA	40	no	371.8095238	223.0857143	1301.333333	1	1	0
34822	2013-2014	79231	28.5	1	104	52	Male	Non-Hispanic White	1	5	2	18539.76199	0	2	1	0	1.9	0.5	3	217	106.3	19	29	5.224	1.24	1	Eligible	0	NA	74	no	342.6315789	171.3157895	1302	0	0	0
13961	2009-2010	55936	26.67	2	84	39	Male	Non-Hispanic Black	1	0.24	0	3215.441034	1	2	0	2	1.8	0.3	2.1	186	96.1	31	32	7.655	1.03	1	Eligible	0	NA	117	no	217	65.1	1302	0	0	0
3491	2007-2008	45101	27.91	2	64	26	Male	Mexican American	0	NA	0	4214.910327	0	4	0	2	2.4	0.8	4.4	237	95.5	131	83	7.81	1.68	1	Eligible	0	NA	148	no	434.5	347.6	1303.5	1	2	0
32829	2013-2014	77163	38.7	2	112	66	Female	Mexican American	0	1.25	0	2931.036934	1	0	0	0	2.1	0.3	1.9	206	121.7	16	20	4.681	1.14	1	Eligible	0	NA	77	no	186.3809524	55.91428571	1304.666667	0	0	0
6597	2007-2008	48335	31.12	1	61	66	Female	Non-Hispanic White	1	2.42	1	4060.11555	1	2	0	0	1	0.5	2.8	233	99	19	18	6.62	1.14	1	Eligible	0	NA	150	no	652.4	326.2	1304.8	2	2	0
50043	2017-2018	95114	35.7	2	148	34	Male	Mexican American	1	3.52	2	7190.931752	0	2	0	1	1.7	0.6	4.1	191	115.9	64	33	6.284	0.62	1	Eligible	0	NA	25	no	460.6470588	276.3882353	1305.166667	1	1	0
48055	2015-2016	93015	30.5	1	120	53	Female	Non-Hispanic White	1	5	0	31759.59416	1	4	1	1	2.6	0.4	2.3	227	106.1	32	41	5.922	1.99	1	Eligible	0	NA	37	no	200.8076923	80.32307692	1305.25	0	0	0
10178	2009-2010	52051	30.9	2	88	56	Male	Other Hispanic	1	1.86	0	1621.864669	0	1	1	0	2.7	0.5	3.2	204	106.2	33	28	5.56	0.93	1	Eligible	0	NA	113	no	241.7777778	120.8888889	1305.6	0	0	0
4202	2007-2008	45831	28.28	1	59	62	Male	Non-Hispanic Black	0	2.69	1	1203.675523	1	4	0	1	0.8	0.4	2.6	201	103.9	40	34	5.017	1.58	1	Eligible	0	NA	133	no	653.25	261.3	1306.5	2	1	0
40669	2015-2016	85303	35.9	2	131	45	Female	Non-Hispanic Black	0	NA	0	3307.115587	0	3	0	1	1.7	0.6	3.1	253	109.4	19	21	4.81	1.27	1	Eligible	0	NA	52	no	461.3529412	276.8117647	1307.166667	1	1	0
33780	2013-2014	78145	43.5	2	106	44	Female	Non-Hispanic Black	0	4.36	0	3274.04023	1	4	1	0	2	0.4	2.4	218	126.6	21	18	4.086	1.73	1	Eligible	0	NA	73	no	261.6	104.64	1308	0	0	0
21721	2011-2012	63946	29.8	3	91	39	Male	Non-Hispanic White	1	1.22	1	3274.974817	1	3	2	2	3.8	0.7	4.2	218	102.2	34	36	6.465	0.96	1	Eligible	0	NA	93	no	240.9473684	168.6631579	1308	0	0	0
45244	2015-2016	90090	28.7	2	120	34	Male	Other Race - Including Multi-Racial	1	4.99	2	5587.987342	0	2	0	0	3.1	0.4	2.8	187	107.9	36	27	5.87	0.91	1	Eligible	0	NA	38	no	168.9032258	67.56129032	1309	0	0	0
41684	2015-2016	86360	41.2	1	125	50	Male	Other Hispanic	1	0.43	1	4241.68335	0	1	0	1	2	0.4	3.1	169	127.7	11	15	5.172	1.4	1	Eligible	0	NA	42	no	261.95	104.78	1309.75	0	0	0
25882	2011-2012	68301	32.6	2	91	59	Male	Non-Hispanic White	0	0.63	1	28316.03937	1	4	2	2	2.6	0.9	6.7	176	121.3	34	31	7.448	1.09	1	Eligible	0	NA	105	no	453.5384615	408.1846154	1310.222222	1	2	0
49760	2017-2018	94812	27.6	2	138	46	Male	Other Race - Including Multi-Racial	1	4.58	2	2491.537776	0	2	2	0	2.8	0.5	2.8	234	95.6	40	29	5.844	1.16	1	Eligible	0	NA	34	no	234	117	1310.4	0	0	0
47583	2015-2016	92522	32.5	1	128	80	Female	Mexican American	1	NA	0	2595.00465	1	0	0	0	1.6	0.4	2.3	228	99.6	19	24	4.707	1.29	1	Eligible	0	NA	47	no	327.75	131.1	1311	0	0	0
30295	2013-2014	74529	32.5	1	106	51	Male	Mexican American	1	1.27	0	5888.011887	0	2	1	2	1.9	0.4	3.2	164	110.3	36	21	5.353	1.29	1	Eligible	0	NA	65	no	276.2105263	110.4842105	1312	0	0	0
50664	2017-2018	95765	25.1	2	138	51	Male	Mexican American	0	0.41	1	5810.029054	1	3	1	0	1.8	0.5	2.7	243	90.1	43	34	6.93	1.27	1	Eligible	0	NA	34	no	364.5	182.25	1312.2	0	0	0
19261	2009-2010	61382	40.6	2	75	79	Male	Non-Hispanic Black	1	1.58	0	2522.350562	1	1	0	0	1.8	0.4	2.9	181	130	17	18	4.707	1.06	1	Eligible	1	No - Condition not listed as a multiple cause of death	69	yes	291.6111111	116.6444444	1312.25	0	0	0
26647	2011-2012	69091	28.9	2	94	52	Male	Non-Hispanic White	0	4.59	1	22663.23392	1	3	1	2	1.9	0.4	2.6	202	100.1	43	34	6.465	1.42	1	Eligible	0	NA	106	no	276.4210526	110.5684211	1313	0	0	0
40873	2015-2016	85515	43.5	1	119	21	Female	Non-Hispanic Black	0	2.1	0	3045.970441	0	3	0	2	1.9	0.6	2.6	303	133.2	20	27	5.56	1.45	1	Eligible	0	NA	59	no	414.6315789	248.7789474	1313	1	1	0
22986	2011-2012	65270	30.4	1	94	24	Male	Non-Hispanic White	1	1.47	0	5771.591618	0	1	0	1	2.7	0.6	3.7	213	103	52	36	5.379	1.58	1	Eligible	0	NA	90	no	291.8888889	175.1333333	1313.5	0	0	0
12128	2009-2010	54047	33.82	2	77	46	Male	Mexican American	1	1.09	0	3878.828155	0	4	1	2	1.7	0.5	3	219	107.7	29	27	4.163	0.78	1	Eligible	0	NA	117	no	386.4705882	193.2352941	1314	1	1	0
52234	2017-2018	97428	32.2	2	139	77	Male	Non-Hispanic White	0	1.42	0	1723.172864	1	NA	1	0	1.3	0.6	5.4	146	114.3	21	18	4.267	1.19	1	Eligible	0	NA	32	yes	606.4615385	363.8769231	1314	2	2	0
27985	2011-2012	70483	38.9	2	91	20	Male	Other Race - Including Multi-Racial	0	2.59	1	2694.812387	1	0	0	0	2.3	0.7	5	184	123.5	33	28	4.603	1.14	1	Eligible	0	NA	106	no	400	280	1314.285714	1	1	0
11917	2009-2010	53832	27.95	1	77	80	Male	Non-Hispanic White	1	3.43	2	3265.512036	1	2	1	0	1.7	1	6.2	212	112.3	13	17	5.172	1.32	1	Eligible	0	NA	125	no	773.1764706	773.1764706	1314.4	2	2	0
36922	2013-2014	81406	42.4	1	113	26	Female	Non-Hispanic White	1	0.35	1	7894.926555	0	NA	0	0	2.1	0.6	3.4	232	132	15	17	4.319	0.93	1	Eligible	0	NA	84	no	375.6190476	225.3714286	1314.666667	1	1	0
45121	2015-2016	89966	48.7	2	126	69	Female	Non-Hispanic Black	0	0.45	1	2818.296323	1	0	0	0	2.6	0.5	3.8	173	141.3	11	15	4.681	1.68	1	Eligible	0	NA	55	no	252.8461538	126.4230769	1314.8	0	0	0
44062	2015-2016	88851	31.1	1	125	54	Female	Non-Hispanic White	0	0	1	9758.729925	1	3	2	1	2	0.5	2.5	263	112	13	18	7.448	1.45	1	Eligible	0	NA	41	no	328.75	164.375	1315	0	0	0
4154	2007-2008	45782	29.89	2	69	46	Male	Non-Hispanic White	1	5	2	12780.50794	0	2	0	0	1.8	0.4	2.8	188	106	36	27	5.663	1.22	1	Eligible	0	NA	152	no	292.4444444	116.9777778	1316	0	0	0
16803	2009-2010	58853	32.32	2	75	35	Female	Non-Hispanic White	1	NA	0	10773.29432	0	2	0	0	1.7	0.4	2.8	188	108	33	27	5.043	1.6	1	Eligible	0	NA	132	no	309.6470588	123.8588235	1316	0	0	0
52522	2017-2018	97735	34.5	2	143	30	Male	Mexican American	0	1.98	1	11233.07888	0	4	2	1	3.8	0.8	4.7	224	111.3	20	20	3.801	1.09	1	Eligible	0	NA	32	no	277.0526316	221.6421053	1316	0	1	0
42081	2015-2016	86774	35.3	1	121	43	Male	Mexican American	0	1.32	1	4101.615143	0	4	2	0	2.9	0.6	2.8	282	108.7	40	34	5.534	1.16	1	Eligible	0	NA	54	no	272.2758621	163.3655172	1316	0	0	0
8707	2007-2008	50526	33.62	2	65	78	Male	Mexican American	1	1.29	0	2088.232598	1	1	1	0	1.7	0.6	4.2	188	113.4	19	24	5.043	1.14	1	Eligible	0	NA	135	no	464.4705882	278.6823529	1316	1	1	0
21866	2011-2012	64095	31.1	2	102	37	Male	Non-Hispanic White	1	4.93	2	19815.44001	0	2	0	1	1.8	0.4	2.7	195	106.2	38	28	6.62	1.22	1	Eligible	0	NA	98	no	292.5	117	1316.25	0	0	0
21360	2011-2012	63560	31.1	2	94	40	Male	Non-Hispanic White	1	1.17	1	19360.95009	0	4	0	1	1.5	0.5	3.6	183	107.2	25	23	4.5	0.98	1	Eligible	0	NA	106	no	439.2	219.6	1317.6	1	1	0
44380	2015-2016	89182	29	2	128	55	Female	Other Race - Including Multi-Racial	1	2.11	0	3500.947486	0	0	0	0	2.7	0.6	3.5	226	102.6	16	22	5.922	1.11	1	Eligible	0	NA	48	no	292.962963	175.7777778	1318.333333	0	0	0
16520	2009-2010	58567	28.98	1	82	67	Male	Non-Hispanic White	0	0.82	1	3183.158252	1	4	2	0	1.3	0.6	3.5	226	110.2	18	22	5.663	1.37	1	Eligible	1	Yes - Condition listed as a multiple cause of death	61	yes	608.4615385	365.0769231	1318.333333	2	2	0
33322	2013-2014	77679	54	2	115	29	Male	Non-Hispanic White	0	2.27	1	6704.67652	0	4	0	1	2.3	0.7	3.8	243	142.3	39	33	3.672	0.91	1	Eligible	0	NA	69	no	401.4782609	281.0347826	1319.142857	1	1	0
41176	2015-2016	85830	42.8	2	123	66	Female	Non-Hispanic White	0	4.04	2	26118.62635	1	NA	0	1	1.8	0.5	3.4	194	126.2	72	67	4.319	0.72	1	Eligible	0	NA	37	no	366.4444444	183.2222222	1319.2	0	0	0
14770	2009-2010	56773	34.06	1	87	62	Male	Mexican American	1	1.09	1	1406.911885	0	0	0	2	1.5	0.3	3	132	114.1	21	22	5.534	1.16	1	Eligible	0	NA	113	no	264	79.2	1320	0	0	0
52993	2017-2018	98238	30.9	1	138	44	Female	Other Race - Including Multi-Racial	0	1.02	1	4546.230313	0	2	0	1	2.3	0.4	2.4	220	107	20	23	4.267	1.73	1	Eligible	0	NA	27	yes	229.5652174	91.82608696	1320	0	0	0
44463	2015-2016	89271	42.5	2	125	57	Male	Non-Hispanic White	1	2.24	0	15485.70505	1	1	0	1	2.1	0.5	3	220	132.6	29	31	5.379	1.53	1	Eligible	0	NA	50	no	314.2857143	157.1428571	1320	0	0	0
29303	2011-2012	71863	36	2	100	38	Male	Non-Hispanic White	1	5	0	12063.50876	1	2	0	1	1.7	0.5	3.3	200	117.8	48	42	5.275	1.29	1	Eligible	0	NA	98	no	388.2352941	194.1176471	1320	1	1	0
27354	2011-2012	69827	27.5	2	99	30	Male	Other Hispanic	0	NA	1	4566.141827	0	4	2	0	1.9	0.6	4	198	101.3	62	38	7.06	1.42	1	Eligible	0	NA	96	no	416.8421053	250.1052632	1320	1	1	0
38693	2013-2014	83241	32.7	2	113	51	Male	Other Hispanic	0	0.51	0	4117.595791	0	2	1	0	2.2	0.7	3	308	115.5	29	25	5.043	0.83	1	Eligible	0	NA	78	no	420	294	1320	1	1	0
38131	2013-2014	82657	38.6	1	105	66	Female	Non-Hispanic White	0	2.18	0	13047.00089	1	4	1	0	2.1	0.7	3.3	280	110	16	21	5.379	1.63	1	Eligible	0	NA	63	no	440	308	1320	1	1	0
40308	2015-2016	84926	37.7	1	131	40	Male	Non-Hispanic White	1	1.15	1	3961.570023	0	4	2	0	1.9	0.8	4.4	240	123.5	17	17	4.37	1.42	1	Eligible	0	NA	49	no	555.7894737	444.6315789	1320	1	2	0
40483	2015-2016	85111	31.2	1	124	49	Female	Other Hispanic	1	3.33	2	3571.576432	1	2	0	0	1.6	0.9	4.5	264	104.8	28	27	6.387	1.5	1	Eligible	0	NA	46	no	742.5	668.25	1320	2	2	0
6158	2007-2008	47872	32.06	1	68	72	Female	Non-Hispanic Black	1	2.04	0	2111.314055	1	1	0	1	2.2	0.5	4.1	161	98.9	26	29	5.767	1.55	1	Eligible	0	NA	139	no	300.0454545	150.0227273	1320.2	0	0	0
3552	2007-2008	45163	37.11	2	66	25	Female	Mexican American	1	0.81	1	3286.878986	0	0	0	0	2	0.5	2.3	287	116.4	17	19	3.905	1.37	1	Eligible	0	NA	147	no	330.05	165.025	1320.2	0	0	0
21302	2011-2012	63499	43.2	2	102	33	Female	Other Hispanic	1	1.09	0	6313.081315	0	3	0	0	2.8	0.3	1.7	233	115.5	27	24	4.655	0.59	1	Eligible	0	NA	99	no	141.4642857	42.43928571	1320.333333	0	0	0
54221	2017-2018	99534	36	2	138	67	Female	Other Race - Including Multi-Racial	0	NA	1	2641.235396	1	NA	0	0	1.9	0.5	2.6	254	115.7	19	18	4.241	1.16	1	Eligible	0	NA	33	no	347.5789474	173.7894737	1320.8	0	0	0
2574	2007-2008	44148	37.21	2	71	32	Female	Mexican American	0	3.21	1	3391.127643	0	2	0	1	1.7	1.1	4.2	346	97.8	19	18	4.758	1.03	1	Eligible	0	NA	152	no	854.8235294	940.3058824	1321.090909	2	2	0
27054	2011-2012	69514	27.1	1	96	57	Male	Non-Hispanic Black	1	3.99	0	3412.612755	0	4	1	2	1.1	0.6	2.6	305	100	48	26	5.172	1.81	1	Eligible	0	NA	86	no	720.9090909	432.5454545	1321.666667	2	2	0
55273	2017-2018	100663	31.3	2	147	71	Female	Non-Hispanic White	1	5	2	28569.10818	1	3	0	0	1.1	0.5	2.9	228	105.5	14	15	6	1.45	1	Eligible	0	NA	33	no	601.0909091	300.5454545	1322.4	2	1	0
6952	2007-2008	48710	29.43	2	70	68	Male	Non-Hispanic White	1	5	0	12823.63025	1	2	1	0	7.4	0.8	4.6	230	111.1	37	25	3.776	1.14	1	Eligible	0	NA	135	yes	142.972973	114.3783784	1322.5	0	0	0
22694	2011-2012	64963	45	1	96	55	Male	Non-Hispanic Black	0	5	2	3433.353881	1	4	0	0	2.9	0.6	3.2	248	146.7	16	23	3.672	1.37	1	Eligible	1	No - Condition not listed as a multiple cause of death	58	no	273.6551724	164.1931034	1322.666667	0	0	0
22495	2011-2012	64756	28	2	93	72	Male	Other Hispanic	1	3.04	1	2387.267784	1	2	0	0	2.3	0.5	4.5	147	96.2	14	18	3.491	1.03	1	Eligible	0	NA	103	yes	287.6086957	143.8043478	1323	0	0	0
52375	2017-2018	97577	30	1	142	56	Female	Non-Hispanic White	0	0	0	4382.399014	0	NA	0	1	0.6	0.5	3.5	189	103.2	11	20	4.448	0.88	1	Eligible	0	NA	25	no	1102.5	551.25	1323	2	2	0
27026	2011-2012	69486	42.6	1	103	67	Female	Non-Hispanic Black	0	4.66	2	2040.483996	0	2	1	0	2.4	0.7	3.3	281	122.2	21	37	3.698	1.4	1	Eligible	0	NA	105	no	386.375	270.4625	1324.714286	1	1	0
10050	2009-2010	51919	33.99	2	81	64	Female	Non-Hispanic White	1	5	0	10625.84686	0	2	1	0	1.5	0.7	3.5	265	104.6	14	20	4.888	1.16	1	Eligible	0	NA	126	no	618.3333333	432.8333333	1325	2	2	0
38256	2013-2014	82790	29.2	1	115	72	Male	Non-Hispanic White	1	1.55	1	11686.20664	0	2	0	2	1.4	0.4	3.1	171	109.8	28	24	4.991	1.14	1	Eligible	0	NA	72	no	378.6428571	151.4571429	1325.25	1	0	0
25088	2011-2012	67474	34.6	1	96	38	Male	Non-Hispanic Black	1	NA	0	3026.873091	1	2	0	1	3.6	0.4	2.2	241	116	24	18	6.284	1.84	1	Eligible	0	NA	99	no	147.2777778	58.91111111	1325.5	0	0	0
24618	2011-2012	66981	42.3	1	101	42	Male	Non-Hispanic White	1	0.84	0	4653.545454	0	3	2	0	3	0.7	4	232	128.3	37	24	4.655	1.01	1	Eligible	0	NA	99	no	309.3333333	216.5333333	1325.714286	0	1	0
15774	2009-2010	57808	31.97	2	78	50	Female	Other Hispanic	1	NA	0	2458.001076	0	3	0	0	3.2	0.6	3.7	215	98	30	24	4.784	0.93	1	Eligible	0	NA	120	no	248.59375	149.15625	1325.833333	0	0	0
18051	2009-2010	60131	31.16	1	88	75	Female	Mexican American	0	2.23	0	1723.957415	0	1	1	0	3.6	0.5	3	221	106.4	23	25	7.189	1.47	1	Eligible	0	NA	112	no	184.1666667	92.08333333	1326	0	0	0
42902	2015-2016	87640	29.5	1	127	37	Female	Other Hispanic	0	1.42	1	3988.162701	0	0	0	0	2.6	0.5	3	221	105	18	15	4.319	1.03	1	Eligible	0	NA	61	no	255	127.5	1326	0	0	0
6190	2007-2008	47904	31.09	1	60	64	Male	Non-Hispanic White	1	2.92	0	8632.448336	1	NA	0	2	2.2	0.5	2.6	255	108.8	28	20	5.482	1.06	1	Eligible	1	No - Condition not listed as a multiple cause of death	121	no	301.3636364	150.6818182	1326	0	0	0
32043	2013-2014	76342	38.3	1	106	43	Female	Mexican American	1	2.25	0	4830.965668	1	3	1	1	2.4	0.6	3.6	221	112.9	15	18	4.008	1.47	1	Eligible	0	NA	65	no	331.5	198.9	1326	0	1	0
43569	2015-2016	88337	29.3	2	129	49	Male	Other Race - Including Multi-Racial	1	1.96	1	3128.999857	1	NA	1	0	2.1	0.6	3.4	234	102.3	56	34	4.681	1.19	1	Eligible	0	NA	53	yes	378.8571429	227.3142857	1326	1	1	0
14902	2009-2010	56908	34.2	1	80	59	Female	Non-Hispanic White	0	2.22	1	12904.8194	1	2	1	1	1.7	0.6	2.6	306	116.1	16	19	6.181	1.47	1	Eligible	0	NA	120	no	468	280.8	1326	1	1	0
17985	2009-2010	60062	36.04	1	80	53	Female	Non-Hispanic Black	0	1.01	0	5552.148417	1	4	0	0	1.9	0.3	2.3	173	109.5	16	18	6.181	2.2	1	Eligible	0	NA	121	no	209.4210526	62.82631579	1326.333333	0	0	0
37154	2013-2014	81642	24.1	1	113	39	Male	Non-Hispanic White	0	2.19	1	14908.47669	0	4	1	1	2.6	0.7	3.6	258	90.4	44	30	5.767	1.09	1	Eligible	0	NA	83	no	357.2307692	250.0615385	1326.857143	0	1	0
56979	2017-2018	102489	31.2	1	138	73	Male	Non-Hispanic White	1	5	2	13556.67548	0	2	1	1	2.2	0.7	3.6	258	118	40	32	5.017	1.55	1	Eligible	0	NA	26	no	422.1818182	295.5272727	1326.857143	1	1	0
23410	2011-2012	65712	36	2	90	75	Male	Other Hispanic	1	2.24	0	2433.214039	1	2	1	0	1.6	0.5	4.2	158	119.8	13	25	3.103	1.09	1	Eligible	1	No - Condition not listed as a multiple cause of death	35	no	414.75	207.375	1327.2	1	1	0
12152	2009-2010	54073	32.21	1	77	80	Female	Non-Hispanic White	1	2.16	1	5976.191626	1	0	0	0	1.2	0.6	4.4	181	102.9	21	24	3.517	1.16	1	Eligible	0	NA	124	no	663.6666667	398.2	1327.333333	2	2	0
26190	2011-2012	68623	24.5	1	93	28	Male	Other Race - Including Multi-Racial	1	5	0	1944.655009	0	4	2	0	1.5	0.6	3.1	257	93.3	125	116	7.396	1.34	1	Eligible	0	NA	105	no	531.1333333	318.68	1327.833333	1	2	0
42175	2015-2016	86871	24	2	131	73	Male	Non-Hispanic White	0	1.77	0	2659.752915	0	4	2	0	1.1	0.5	4	166	117.6	27	27	5.612	3.15	1	Eligible	0	NA	51	no	603.6363636	301.8181818	1328	2	1	0
30054	2013-2014	74284	42.7	1	112	58	Male	Non-Hispanic Black	1	1.31	0	4431.161064	1	NA	0	0	1.7	0.9	6.1	196	136.7	26	27	4.5	0.93	1	Eligible	0	NA	76	no	703.2941176	632.9647059	1328.444444	2	2	0
8874	2007-2008	50702	37.18	1	66	40	Male	Mexican American	1	2.15	1	4662.344412	0	3	0	1	3.5	0.6	3.5	228	126.8	36	31	6	1.16	1	Eligible	0	NA	143	no	228	136.8	1330	0	0	0
24054	2011-2012	66386	34.9	3	90	50	Female	Other Hispanic	0	3.04	0	3038.452876	1	NA	0	0	1.5	0.4	2.8	190	105	23	20	5.819	1.47	1	Eligible	0	NA	93	no	354.6666667	141.8666667	1330	0	0	0
40729	2015-2016	85366	36.6	1	123	32	Male	Other Hispanic	1	0.39	1	3438.861942	0	3	2	2	2.2	0.6	5.7	140	115.7	30	26	5.819	0.88	1	Eligible	0	NA	56	yes	362.7272727	217.6363636	1330	0	1	0
12379	2009-2010	54310	28.44	2	76	50	Male	Non-Hispanic White	1	2.95	0	15407.97905	0	3	1	1	1.6	0.6	2.8	285	104.3	23	21	6.568	1.68	1	Eligible	0	NA	129	no	498.75	299.25	1330	1	1	0
11295	2009-2010	53191	28.23	1	77	59	Male	Non-Hispanic White	1	5	2	15228.82337	1	2	0	0	1.9	0.7	4.5	207	100.9	42	29	4.991	1.06	1	Eligible	0	NA	123	no	490.2631579	343.1842105	1330.714286	1	2	0
9408	2007-2008	51257	29.02	1	68	32	Female	Non-Hispanic White	1	0.9	1	4451.819666	0	0	2	0	3.4	0.9	5.6	214	104.1	114	77	3.853	0.85	1	Eligible	0	NA	138	no	352.4705882	317.2235294	1331.555556	0	2	0
27441	2011-2012	69917	33.8	1	98	33	Female	Non-Hispanic White	1	3.7	2	12198.19392	0	3	0	2	3.2	0.7	3.9	239	106.5	16	16	4.526	1.94	1	Eligible	0	NA	94	no	291.28125	203.896875	1331.571429	0	1	0
23789	2011-2012	66109	37.7	1	98	32	Male	Non-Hispanic White	1	0.81	1	2859.082257	0	4	0	2	2.3	0.6	3.4	235	127.7	52	32	3.129	1.01	1	Eligible	0	NA	94	no	347.3913043	208.4347826	1331.666667	0	1	0
23879	2011-2012	66201	29.1	1	101	45	Male	Non-Hispanic White	1	2.24	0	26575.88884	1	2	0	2	2	0.4	2.4	222	101.2	70	33	6.853	0.93	1	Eligible	0	NA	95	yes	266.4	106.56	1332	0	0	0
24535	2011-2012	66893	54.1	1	95	60	Male	Non-Hispanic White	1	4.01	1	28179.85279	1	4	0	0	1.7	0.5	4.5	148	152.4	23	23	4.707	1.03	1	Eligible	0	NA	101	no	391.7647059	195.8823529	1332	1	1	0
54091	2017-2018	99396	32.9	2	144	22	Female	Mexican American	0	1.52	0	5292.290975	0	2	0	0	2.8	0.6	3.7	216	95.7	36	23	4.681	1.03	1	Eligible	0	NA	29	no	285.4285714	171.2571429	1332	0	0	0
50163	2017-2018	95239	30.7	2	136	23	Female	Mexican American	1	0.48	1	7340.369186	0	0	0	1	2.4	0.7	3.7	252	102.8	87	29	4.965	1.11	1	Eligible	0	NA	30	no	388.5	271.95	1332	1	1	0
5207	2007-2008	46880	33.48	2	74	33	Male	Non-Hispanic White	1	2.99	2	10436.5581	0	NA	0	2	1.5	0.6	3.6	222	110.4	35	22	5.353	1.14	1	Eligible	0	NA	140	no	532.8	319.68	1332	1	2	0
10924	2009-2010	52813	35.03	1	77	65	Male	Non-Hispanic White	1	5	2	9130.80753	1	4	1	0	2.5	0.8	5.1	209	115.3	34	30	6.077	1.16	1	Eligible	0	NA	111	no	426.36	341.088	1332.375	1	2	0
39779	2015-2016	84375	26.7	1	122	60	Male	Mexican American	1	0.41	0	1635.014576	1	4	0	2	4.1	0.6	4.1	195	96.8	38	43	3.569	1.32	1	Eligible	0	NA	42	no	195	117	1332.5	0	0	0
48027	2015-2016	92986	30.4	1	127	23	Male	Other Hispanic	1	1.65	0	5629.047867	0	2	0	2	2.2	0.6	4.1	195	107.5	48	27	3.801	0.93	1	Eligible	0	NA	60	no	363.4090909	218.0454545	1332.5	0	1	0
2385	2007-2008	43949	40.72	2	62	41	Male	Other Hispanic	1	NA	1	3062.262883	0	1	2	0	3.2	0.8	4.1	260	122.9	24	21	5.793	0.83	1	Eligible	0	NA	154	no	333.125	266.5	1332.5	0	1	0
5234	2007-2008	46907	27.1	2	61	58	Male	Other Hispanic	0	0.75	0	2549.445033	1	3	2	0	2.4	0.6	3.1	258	101	29	25	5.87	1.09	1	Eligible	0	NA	137	yes	333.25	199.95	1333	0	1	0
36160	2013-2014	80619	35	2	114	33	Male	Non-Hispanic Black	1	1.04	1	3517.840733	1	4	2	0	2	0.5	3.9	171	119	20	19	5.017	0.7	1	Eligible	0	NA	81	no	333.45	166.725	1333.8	0	0	0
11711	2009-2010	53616	26.18	2	78	80	Male	Non-Hispanic White	1	5	2	3755.048167	0	2	1	1	1.7	0.5	3.9	171	108.1	16	19	6.827	2.69	1	Eligible	0	NA	121	no	392.2941176	196.1470588	1333.8	1	1	0
25532	2011-2012	67940	26.5	2	94	66	Male	Non-Hispanic White	1	3.06	0	3744.764964	1	2	0	0	1.6	0.4	2.3	232	103.9	19	27	7.241	1.47	1	Eligible	0	NA	105	no	333.5	133.4	1334	0	0	0
4695	2007-2008	46348	40.6	1	68	58	Male	Non-Hispanic Black	1	4.37	1	3718.62863	1	1	1	1	2.8	0.5	4.6	145	133.1	26	27	5.612	1.55	1	Eligible	0	NA	138	no	238.2142857	119.1071429	1334	0	0	0
35436	2013-2014	79868	39.2	1	118	30	Male	Mexican American	1	2.87	1	4723.917628	0	4	0	0	1.8	0.8	5.8	184	125.3	67	42	6.465	0.91	1	Eligible	0	NA	79	no	592.8888889	474.3111111	1334	2	2	0
22810	2011-2012	65087	27.7	2	90	74	Female	Other Hispanic	0	1.57	0	3328.451379	0	0	0	0	2.5	0.4	1.9	281	101.2	20	24	6.387	1.24	1	Eligible	0	NA	87	no	213.56	85.424	1334.75	0	0	0
37722	2013-2014	82233	35.5	1	105	47	Female	Non-Hispanic White	0	1.12	2	5780.378474	1	1	2	0	3.5	0.5	4.7	142	127	70	48	6.155	0.85	1	Eligible	1	No - Condition not listed as a multiple cause of death	76	yes	190.6857143	95.34285714	1334.8	0	0	0
24691	2011-2012	67055	24.3	1	94	71	Female	Non-Hispanic White	1	1.24	1	4868.378559	1	4	2	1	2.5	0.6	4.5	178	93.1	25	23	5.12	1.94	1	Eligible	0	NA	88	no	320.4	192.24	1335	0	1	0
15870	2009-2010	57907	25.57	2	81	48	Male	Non-Hispanic White	1	5	2	15219.37595	0	3	0	0	2.2	0.7	3.8	246	95.3	21	20	5.456	1.29	1	Eligible	0	NA	126	no	424.9090909	297.4363636	1335.428571	1	1	0
29590	2013-2014	73806	32.2	2	114	63	Male	Non-Hispanic Black	1	5	1	2054.70303	1	2	1	0	2.5	0.6	3.5	229	119.7	24	22	5.586	1.06	1	Eligible	0	NA	80	no	320.6	192.36	1335.833333	0	1	0
54259	2017-2018	99575	30.6	1	148	74	Female	Non-Hispanic White	0	5	2	26333.67566	0	2	0	0	1.7	0.6	3.5	229	104.3	14	16	4.319	1.58	1	Eligible	0	NA	27	no	471.4705882	282.8823529	1335.833333	1	1	0
9956	2009-2010	51822	36.91	2	79	21	Male	Non-Hispanic White	0	0.55	1	18008.61286	0	4	2	0	3	0.8	6.4	167	115.5	30	22	4.913	1.27	1	Eligible	0	NA	118	no	356.2666667	285.0133333	1336	0	1	0
43559	2015-2016	88327	27.6	1	124	51	Male	Mexican American	0	4.25	0	3604.56171	0	1	1	2	1.7	0.6	3.3	243	92.8	68	47	5.715	0.57	1	Eligible	0	NA	45	no	471.7058824	283.0235294	1336.5	1	1	0
14343	2009-2010	56332	35.95	2	81	36	Male	Non-Hispanic White	1	0.3	1	2466.056713	1	1	2	2	3	0.8	4.4	243	115.8	48	36	4.939	0.83	1	Eligible	0	NA	127	no	356.4	285.12	1336.5	0	1	0
39255	2015-2016	83823	29.7	1	129	29	Female	Mexican American	0	0.35	0	3849.41035	0	NA	0	0	2.7	0.5	4.1	163	96.5	30	24	6.801	0.96	1	Eligible	0	NA	51	no	247.5185185	123.7592593	1336.6	0	0	0
35051	2013-2014	79467	26.5	1	112	26	Male	Non-Hispanic White	0	4.81	0	9575.446399	0	3	0	0	2.4	0.7	4	234	98	34	22	4.5	0.88	1	Eligible	0	NA	75	no	390	273	1337.142857	1	1	0
27340	2011-2012	69813	35.1	1	96	30	Female	Non-Hispanic Black	0	3.35	0	4728.183079	0	3	0	0	1.8	0.5	3.8	176	102	14	18	4.293	1.01	1	Eligible	0	NA	99	no	371.5555556	185.7777778	1337.6	1	1	0
35342	2013-2014	79768	40.7	1	115	57	Male	Non-Hispanic Black	0	2.18	2	4465.23866	1	2	2	0	1.6	0.6	3.1	259	131.1	22	17	4.551	1.06	1	Eligible	0	NA	72	no	501.8125	301.0875	1338.166667	1	1	0
15825	2009-2010	57861	37.84	2	80	25	Male	Non-Hispanic Black	0	1.36	0	5420.060358	0	4	0	1	2	0.5	2.3	291	115	45	58	4.06	1.01	1	Eligible	0	NA	122	no	334.65	167.325	1338.6	0	0	0
9714	2007-2008	51572	32.46	2	61	77	Female	Non-Hispanic White	0	1.54	1	4766.237216	1	2	0	0	1.2	0.9	4.8	251	104.3	24	24	5.456	1.86	1	Eligible	0	NA	137	yes	1004	903.6	1338.666667	2	2	0
51703	2017-2018	96877	32.5	2	147	60	Male	Non-Hispanic Black	0	2.47	1	2524.680083	1	2	0	0	3.2	0.6	3.2	251	105.2	13	16	5.069	1.09	1	Eligible	0	NA	36	no	251	150.6	1338.666667	0	0	0
50567	2017-2018	95668	31.2	2	137	68	Female	Mexican American	1	0.69	2	3595.888154	0	NA	1	2	1.9	0.4	2.6	206	107.2	12	15	4.396	1.55	1	Eligible	0	NA	30	no	281.8947368	112.7578947	1339	0	0	0
1132	2007-2008	42647	26.45	2	65	48	Male	Mexican American	1	5	0	5192.299454	0	2	0	2	1.8	0.5	3.6	186	89.2	26	26	5.586	0.91	1	Eligible	0	NA	134	no	372	186	1339.2	1	1	0
1758	2007-2008	43297	31.5	1	73	67	Male	Mexican American	1	1.75	0	1019.441931	1	1	0	0	2.1	0.5	3.4	197	113.9	29	29	5.741	1.34	1	Eligible	0	NA	142	no	318.952381	159.4761905	1339.6	0	0	0
33732	2013-2014	78096	46.2	2	105	28	Male	Non-Hispanic White	1	2.02	0	15440.01095	0	NA	2	1	3	1	5.8	231	135.7	28	25	4.913	0.85	1	Eligible	0	NA	59	no	446.6	446.6	1339.8	1	2	0
1907	2007-2008	43453	37.7	1	71	40	Male	Mexican American	1	0.5	1	4230.275535	0	0	0	2	2.5	0.6	4.3	187	119.3	28	31	4.965	1.01	1	Eligible	0	NA	153	no	321.64	192.984	1340.166667	0	1	0
32768	2013-2014	77100	27.4	1	111	63	Male	Mexican American	1	3.33	1	2173.11525	0	2	2	0	1.2	0.3	2.7	149	107.4	29	24	6.336	0.98	1	Eligible	0	NA	67	no	335.25	100.575	1341	0	0	0
28448	2011-2012	70972	30.5	2	99	61	Male	Non-Hispanic Black	0	NA	0	999.5876162	0	3	2	0	1.7	0.4	2.2	244	106.3	21	22	5.094	0.98	1	Eligible	0	NA	97	no	315.7647059	126.3058824	1342	0	0	0
17957	2009-2010	60034	27.27	1	75	56	Male	Other Hispanic	1	NA	0	3227.361945	1	4	1	0	1.4	0.2	1.5	179	106.5	19	26	4.939	1.11	1	Eligible	0	NA	121	no	191.7857143	38.35714286	1342.5	0	0	0
9882	2009-2010	51747	43.65	3	86	77	Male	Mexican American	1	2.06	1	1134.591458	0	1	1	0	1.9	0.7	4.7	200	141.5	38	33	3.827	1.09	1	Eligible	1	No - Condition not listed as a multiple cause of death	120	no	494.7368421	346.3157895	1342.857143	1	2	0
403	2007-2008	41897	30.81	2	66	77	Male	Non-Hispanic White	1	1.65	2	5827.087479	1	2	1	1	1.4	0.7	4.5	209	113.2	21	24	4.862	1.14	1	Eligible	0	NA	148	no	671.7857143	470.25	1343.571429	2	2	0
30300	2013-2014	74534	44.6	1	105	65	Male	Non-Hispanic White	0	1.15	0	21377.34179	1	2	0	0	1.1	0.3	2.9	139	146.3	12	15	4.163	1.22	1	Eligible	0	NA	62	no	366.4545455	109.9363636	1343.666667	0	0	0
42147	2015-2016	86841	40.4	1	127	23	Female	Other Hispanic	0	3.52	0	5238.163069	0	NA	0	1	2.6	0.6	3.6	224	105.6	50	29	3.388	1.22	1	Eligible	0	NA	60	no	310.1538462	186.0923077	1344	0	1	0
38048	2013-2014	82572	33.7	1	105	80	Male	Non-Hispanic White	0	0.87	1	2003.879379	1	1	1	0	1.3	0.7	4.8	196	127.7	11	19	4.344	1.19	1	Eligible	0	NA	64	yes	723.6923077	506.5846154	1344	2	2	0
40850	2015-2016	85491	35.9	2	125	62	Male	Non-Hispanic White	1	1.37	1	6699.288705	1	4	1	1	2	0.6	3.2	252	122.6	61	51	7.008	1.14	1	Eligible	0	NA	51	no	403.2	241.92	1344	1	1	0
13518	2009-2010	55483	33.01	1	87	56	Female	Non-Hispanic Black	1	4.26	0	5225.656336	1	0	0	1	1.4	0.4	1.9	283	114.4	18	21	5.482	1.47	1	Eligible	0	NA	114	no	384.0714286	153.6285714	1344.25	1	0	0
10951	2009-2010	52841	31.37	2	80	80	Female	Non-Hispanic White	0	1.94	1	7428.441159	1	1	0	0	2.4	0.8	4.5	239	104.9	29	33	5.069	0.98	1	Eligible	1	No - Condition not listed as a multiple cause of death	65	yes	448.125	358.5	1344.375	1	2	0
40185	2015-2016	84796	39.2	1	123	51	Female	Non-Hispanic White	1	5	2	16013.74234	0	4	1	1	1.7	0.4	2.6	207	115.5	21	26	5.508	1.84	1	Eligible	0	NA	56	no	316.5882353	126.6352941	1345.5	0	0	0
23044	2011-2012	65331	36.3	2	95	54	Female	Non-Hispanic Black	0	0.81	0	2713.812091	1	1	0	1	3.4	1	4.5	299	116.9	13	17	6.284	1.47	1	Eligible	0	NA	91	no	395.7352941	395.7352941	1345.5	1	2	0
40478	2015-2016	85106	26.5	1	128	64	Male	Mexican American	1	1.54	0	1706.660687	0	4	1	2	1.8	0.5	3.6	187	101	40	34	6.413	1.22	1	Eligible	0	NA	48	no	374	187	1346.4	1	1	0
7937	2007-2008	49731	29.51	2	67	43	Male	Other Hispanic	0	1.92	1	3910.540933	1	NA	0	1	1.8	0.3	2	202	104	54	87	5.948	1.06	1	Eligible	0	NA	141	no	224.4444444	67.33333333	1346.666667	0	0	0
45562	2015-2016	90417	31.5	1	128	76	Female	Mexican American	0	0.74	0	2459.437803	1	0	0	0	1.4	0.5	3.7	182	110.1	22	21	3.465	1.32	1	Eligible	0	NA	49	yes	481	240.5	1346.8	1	1	0
47534	2015-2016	92472	30.9	2	133	59	Male	Non-Hispanic Black	1	5	1	3505.6065	1	NA	1	2	2	0.7	4.6	205	107.2	27	30	3.957	1.16	1	Eligible	0	NA	46	no	471.5	330.05	1347.142857	1	2	0
18339	2009-2010	60426	27.51	2	76	80	Female	Non-Hispanic White	0	0.62	1	4682.859427	1	3	0	0	1.4	0.6	4.7	172	108.3	15	24	6.956	1.53	1	Eligible	0	NA	129	no	577.4285714	346.4571429	1347.333333	2	2	0
51912	2017-2018	97097	42.3	2	148	53	Male	Mexican American	1	2.38	0	1706.633011	1	NA	1	0	2.7	0.4	3.5	154	136	32	21	4.448	1.01	1	Eligible	0	NA	25	no	199.6296296	79.85185185	1347.5	0	0	0
16285	2009-2010	58328	36.78	2	82	50	Male	Other Hispanic	0	1.85	1	2614.339902	0	4	2	2	1.3	0.4	2.2	245	114.2	21	23	4.267	0.91	1	Eligible	0	NA	114	no	414.6153846	165.8461538	1347.5	1	0	0
28864	2011-2012	71413	28.7	2	100	40	Male	Other Hispanic	1	0.76	0	4827.376502	0	4	1	2	2.4	0.6	3.5	231	98.6	28	21	6.051	1.24	1	Eligible	0	NA	97	no	336.875	202.125	1347.5	0	1	0
3683	2007-2008	45296	26.78	1	69	43	Male	Other Hispanic	0	3.72	0	4316.14851	1	3	0	0	3	0.9	3.2	379	102.1	42	35	6.956	1.5	1	Eligible	0	NA	135	no	404.2666667	363.84	1347.555556	1	2	0
46364	2015-2016	91252	37	1	126	42	Male	Other Hispanic	1	1.26	1	7020.455644	0	2	1	0	1.4	0.8	5.8	186	119.3	48	30	5.663	0.57	1	Eligible	0	NA	49	no	770.5714286	616.4571429	1348.5	2	2	0
36065	2013-2014	80519	31.7	2	110	36	Female	Mexican American	1	1.47	1	4461.548436	0	4	0	0	3	0.6	3.1	261	107	21	19	5.379	1.16	1	Eligible	0	NA	63	no	269.7	161.82	1348.5	0	0	0
25523	2011-2012	67930	31	1	98	59	Male	Mexican American	1	3.51	2	4691.915479	0	4	1	0	2.2	0.6	3.1	261	110.6	25	24	3	1.14	1	Eligible	0	NA	93	no	367.7727273	220.6636364	1348.5	0	1	0
47582	2015-2016	92521	36.5	1	119	29	Female	Non-Hispanic Black	0	0.88	0	3642.491444	0	2	0	1	2.6	0.7	4	236	118.5	25	24	4.241	1.01	1	Eligible	0	NA	58	no	363.0769231	254.1538462	1348.571429	0	1	0
1175	2007-2008	42692	31.09	1	65	63	Female	Mexican American	1	1.83	0	2263.059801	0	4	0	2	2.2	0.6	3.4	238	111.5	24	26	5.793	1.42	1	Eligible	0	NA	140	no	367.8181818	220.6909091	1348.666667	0	1	0
25089	2011-2012	67475	37.1	2	100	52	Male	Non-Hispanic Black	0	5	1	2798.842671	1	3	2	0	3.2	0.8	4.3	251	126.2	40	29	4.267	1.16	1	Eligible	0	NA	98	no	337.28125	269.825	1349.125	0	1	0
55427	2017-2018	100829	30.9	2	147	43	Male	Non-Hispanic Black	1	1.13	1	3324.997037	0	NA	0	0	1.3	0.3	1.6	253	114.3	17	15	5.017	1.03	1	Eligible	0	NA	36	no	311.3846154	93.41538462	1349.333333	0	0	0
8154	2007-2008	49955	33.17	1	67	21	Male	Non-Hispanic White	0	5	1	14085.48315	0	4	0	2	2.3	0.6	3.2	253	111.1	25	28	4.913	1.24	1	Eligible	0	NA	147	no	352	211.2	1349.333333	0	1	0
56206	2017-2018	101656	37.9	2	134	60	Female	Other Hispanic	1	5	2	3884.550928	1	4	1	0	2.1	0.6	4.4	184	114.1	20	19	4.655	1.97	1	Eligible	0	NA	34	no	385.5238095	231.3142857	1349.333333	1	1	0
44789	2015-2016	89616	33.7	1	128	56	Female	Mexican American	0	2.74	0	3225.887891	0	1	0	2	1.7	0.3	1.8	225	110.8	47	34	6.543	2.48	1	Eligible	0	NA	48	no	238.2352941	71.47058824	1350	0	0	0
15637	2009-2010	57669	34.89	2	87	77	Male	Other Hispanic	0	1.85	2	1826.393347	1	0	0	0	2.1	0.4	3	180	116	22	27	4.267	2.22	1	Eligible	1	Yes - Condition listed as a multiple cause of death	110	yes	257.1428571	102.8571429	1350	0	0	0
33206	2013-2014	77560	39.1	1	112	60	Female	Non-Hispanic Black	0	5	2	3391.684984	1	2	1	0	2.2	0.5	1.8	375	113	20	23	5.198	1.53	1	Eligible	0	NA	76	no	306.8181818	153.4090909	1350	0	0	0
8670	2007-2008	50487	28.81	1	66	54	Male	Mexican American	1	2.49	1	2343.55525	1	0	0	0	1.9	0.7	3.5	270	97	30	24	4.112	1.09	1	Eligible	0	NA	142	no	497.3684211	348.1578947	1350	1	2	0
34775	2013-2014	79184	32.5	2	106	80	Male	Non-Hispanic White	0	1.21	0	2426.902056	1	1	0	0	1.2	0.6	3.7	219	119.8	34	62	4.241	1.16	1	Eligible	0	NA	71	no	675.25	405.15	1350.5	2	2	0
21000	2011-2012	63188	54.2	1	100	60	Female	Non-Hispanic Black	0	1.17	0	2225.520988	1	4	0	0	1.7	0.7	4.9	193	136.2	32	26	4.603	1.34	1	Eligible	1	No - Condition not listed as a multiple cause of death	85	no	556.2941176	389.4058824	1351	1	2	0
23929	2011-2012	66253	28.4	1	101	38	Female	Non-Hispanic White	1	2.6	0	13451.58147	1	2	1	1	2.3	0.7	4.3	220	103.8	17	13	4.603	1.09	1	Eligible	0	NA	95	no	411.3043478	287.9130435	1351.428571	1	1	0
18265	2009-2010	60347	29.17	1	76	45	Male	Non-Hispanic White	0	5	2	13222.84255	1	3	0	0	2.1	0.5	4	169	100	38	28	4.965	1.32	1	Eligible	0	NA	121	no	321.9047619	160.952381	1352	0	0	0
44069	2015-2016	88859	33.2	1	125	50	Male	Non-Hispanic White	0	1.27	0	16315.11415	1	4	0	0	1.7	0.6	4.8	169	120.4	45	47	7.112	1.76	1	Eligible	0	NA	40	no	477.1764706	286.3058824	1352	1	1	0
37595	2013-2014	82103	27.9	1	110	51	Male	Non-Hispanic White	0	NA	1	4284.035152	0	4	2	0	1	0.5	5.2	130	106.1	22	23	5.586	1.11	1	Eligible	1	No - Condition not listed as a multiple cause of death	37	yes	676	338	1352	2	2	0
33816	2013-2014	78185	49.3	2	109	51	Female	Non-Hispanic White	0	4.28	1	18440.74793	1	3	0	2	1.1	0.5	2.3	294	142.5	29	29	7.422	1.29	1	Eligible	0	NA	67	no	614.7272727	307.3636364	1352.4	2	1	0
37581	2013-2014	82087	30.8	1	115	47	Male	Non-Hispanic White	1	2.82	1	21509.73147	0	4	2	1	1.3	0.5	4.1	165	106.5	22	20	5.12	0.88	1	Eligible	0	NA	71	no	520.3846154	260.1923077	1353	1	1	0
12636	2009-2010	54575	34.81	1	75	41	Male	Mexican American	0	2.31	0	5388.867784	0	2	0	0	1.7	0.4	2.2	246	109.4	31	25	4.086	1.03	1	Eligible	0	NA	118	no	318.3529412	127.3411765	1353	0	0	0
48029	2015-2016	92988	64.5	2	133	51	Female	Non-Hispanic Black	1	2.38	0	3256.569882	1	2	1	1	1.4	0.3	2	203	137.1	15	17	5.974	1.58	1	Eligible	0	NA	46	yes	290	87	1353.333333	0	0	0
34215	2013-2014	78597	25.7	2	118	61	Male	Mexican American	1	NA	0	2098.271209	0	4	2	1	2.9	0.8	3.8	285	98.2	19	24	4.474	1.09	1	Eligible	0	NA	82	no	373.4482759	298.7586207	1353.75	1	1	0
28022	2011-2012	70525	27.9	2	96	63	Male	Non-Hispanic Black	0	0.71	1	1283.390775	1	1	1	0	2.6	0.6	3.2	254	100.8	15	29	4.577	1.03	1	Eligible	0	NA	90	no	312.6153846	187.5692308	1354.666667	0	1	0
55194	2017-2018	100574	38.5	2	138	53	Female	Other Hispanic	0	0.49	0	1832.493462	0	NA	0	0	2.2	0.5	2.8	242	105.9	38	26	5.379	1.24	1	Eligible	0	NA	34	no	308	154	1355.2	0	0	0
56092	2017-2018	101537	32.7	1	142	33	Male	Non-Hispanic White	1	2.08	2	17521.29227	0	2	1	1	1.7	0.6	3.8	214	102.1	32	21	5.431	0.65	1	Eligible	0	NA	25	no	478.3529412	287.0117647	1355.333333	1	1	0
10586	2009-2010	52466	31.95	1	76	67	Female	Non-Hispanic White	1	3.43	1	3466.129316	1	3	1	0	2.6	0.5	2.7	251	116.8	25	28	2.974	1.5	1	Eligible	0	NA	119	no	260.6538462	130.3269231	1355.4	0	0	0
32548	2013-2014	76872	30.9	1	109	66	Male	Non-Hispanic White	1	2.05	1	13762.38426	0	2	1	0	2.9	0.8	5.8	187	114	13	20	6.646	1.19	1	Eligible	0	NA	83	yes	374	299.2	1355.75	1	1	0
41707	2015-2016	86384	34.3	2	130	37	Female	Non-Hispanic White	0	0.5	0	8926.467511	1	4	2	1	2	0.3	3.6	113	116.1	43	29	6.051	1.06	1	Eligible	0	NA	39	no	203.4	61.02	1356	0	0	0
39071	2013-2014	83633	29.7	1	114	45	Male	Non-Hispanic White	1	5	2	16754.20102	1	2	2	2	1.6	0.5	3	226	104.2	41	26	8.301	1.37	1	Eligible	0	NA	62	no	423.75	211.875	1356	1	1	0
5854	2007-2008	47552	33.78	2	71	56	Male	Mexican American	1	5	2	2342.700632	1	2	0	2	2	0.6	3.6	226	116.7	31	33	4.267	0.96	1	Eligible	0	NA	153	no	406.8	244.08	1356	1	1	0
49983	2017-2018	95051	47	2	143	52	Male	Non-Hispanic Black	0	3.34	0	3238.371714	1	4	2	0	1.7	0.5	2.3	295	145.4	47	26	5.431	0.72	1	Eligible	0	NA	31	no	399.1176471	199.5588235	1357	1	1	0
43425	2015-2016	88188	28.8	1	121	51	Male	Other Hispanic	1	0.83	0	2767.380299	0	2	0	2	2.4	0.7	5	190	101.5	46	35	5.224	0.91	1	Eligible	0	NA	53	no	395.8333333	277.0833333	1357.142857	1	1	0
16591	2009-2010	58639	38.25	2	78	60	Female	Other Hispanic	0	NA	1	896.5321287	1	1	0	0	2.7	0.5	2.9	234	115.2	19	26	4.991	1.09	1	Eligible	0	NA	121	no	251.3333333	125.6666667	1357.2	0	0	0
16428	2009-2010	58474	27.8	2	78	49	Male	Other Hispanic	1	NA	1	3963.409301	0	4	2	0	2.8	0.4	3	181	102.3	63	35	6.568	1.6	1	Eligible	0	NA	120	no	193.9285714	77.57142857	1357.5	0	0	0
15579	2009-2010	57608	41.59	2	76	56	Male	Non-Hispanic White	0	1.03	1	3838.503664	1	4	1	0	1.2	0.3	2.5	163	136.9	34	35	4.888	0.72	1	Eligible	1	No - Condition not listed as a multiple cause of death	83	no	339.5833333	101.875	1358.333333	0	0	0
42687	2015-2016	87415	38.8	2	127	59	Male	Non-Hispanic White	1	1.75	2	7190.91835	1	4	1	0	1.8	0.7	3.7	257	130.2	25	21	5.25	1.06	1	Eligible	0	NA	45	no	528.2777778	369.7944444	1358.428571	1	2	0
38387	2013-2014	82925	28	2	104	38	Male	Other Race - Including Multi-Racial	1	5	2	3700.712722	1	4	2	0	2.2	0.5	4.3	158	102.7	26	26	3.388	0.98	1	Eligible	0	NA	70	no	308.8181818	154.4090909	1358.8	0	0	0
11368	2009-2010	53266	28.1	3	86	45	Male	Mexican American	0	1.44	1	2640.990908	0	3	0	2	2.3	0.6	3.1	263	97	43	32	6.025	1.6	1	Eligible	0	NA	123	no	354.4782609	212.6869565	1358.833333	0	1	0
17506	2009-2010	59571	29.39	2	77	35	Male	Non-Hispanic White	0	1.74	0	9356.237033	0	4	0	0	2.2	0.5	4.5	151	107.3	27	18	5.534	0.93	1	Eligible	0	NA	116	no	308.8636364	154.4318182	1359	0	0	0
54073	2017-2018	99377	29.1	2	134	80	Female	Other Hispanic	0	4.08	1	4542.116001	1	2	0	0	4.2	1.1	4.6	325	86.8	15	17	6.724	1.29	1	Eligible	0	NA	34	no	355.952381	391.547619	1359.090909	0	2	0
2548	2007-2008	44121	28.97	2	60	33	Male	Non-Hispanic White	0	0.7	1	3373.695874	0	2	2	0	3.3	0.7	3.9	244	96.9	22	18	4.888	0.75	1	Eligible	0	NA	133	no	288.3636364	201.8545455	1359.428571	0	1	0
26169	2011-2012	68601	22	1	95	26	Male	Other Race - Including Multi-Racial	1	0.73	0	1711.148163	0	4	0	2	2.1	0.7	3.9	244	84.2	64	32	4.551	1.01	1	Eligible	0	NA	92	no	453.1428571	317.2	1359.428571	1	2	0
26533	2011-2012	68972	28.9	1	90	60	Female	Other Hispanic	1	2.07	0	2081.337572	1	1	0	0	2.2	0.8	3.7	294	106	21	25	6.025	1.14	1	Eligible	0	NA	97	no	494.4545455	395.5636364	1359.75	1	2	0
56912	2017-2018	102415	38.5	2	136	54	Female	Other Hispanic	1	1.08	0	1935.658633	1	NA	0	1	2.1	0.5	4	170	110.3	41	39	3.879	1.47	1	Eligible	0	NA	32	no	323.8095238	161.9047619	1360	0	0	0
43539	2015-2016	88306	29.3	1	129	41	Male	Other Hispanic	1	NA	1	5134.383813	0	4	0	0	1.2	0.4	3.2	170	101	41	28	6.905	1.06	1	Eligible	0	NA	37	no	453.3333333	181.3333333	1360	1	0	0
28393	2011-2012	70912	38.1	2	93	67	Male	Other Hispanic	0	5	2	1234.516858	1	3	1	0	1.1	0.5	5	136	140.1	17	19	3.595	1.16	1	Eligible	0	NA	102	no	618.1818182	309.0909091	1360	2	1	0
33492	2013-2014	77852	32	1	109	72	Male	Mexican American	1	0.64	0	2222.388986	1	1	1	0	2	0.5	4.2	162	119.2	19	20	5.25	1.37	1	Eligible	0	NA	82	no	340.2	170.1	1360.8	0	0	0
27056	2011-2012	69516	28.4	1	99	74	Male	Non-Hispanic White	1	3.74	0	9073.037632	1	4	2	1	1.9	0.9	4.9	250	109.9	18	20	5.327	1.22	1	Eligible	1	No - Condition not listed as a multiple cause of death	79	no	644.7368421	580.2631579	1361.111111	2	2	0
30225	2013-2014	74459	43.3	1	115	61	Female	Non-Hispanic White	0	0	1	5960.741562	1	4	1	0	1.3	0.5	3.7	184	140	38	33	4.629	1.47	1	Eligible	0	NA	72	no	523.6923077	261.8461538	1361.6	1	1	0
13781	2009-2010	55750	27.87	1	84	54	Female	Non-Hispanic White	1	5	0	13270.93369	1	2	1	0	2.1	0.6	4.3	190	91.7	36	31	5.12	1.14	1	Eligible	0	NA	130	no	389.047619	233.4285714	1361.666667	1	1	0
53070	2017-2018	98318	34.5	2	141	40	Male	Non-Hispanic White	0	0.39	1	2959.408958	1	4	0	2	3.1	0.7	4.2	227	114.9	73	43	6.413	0.72	1	Eligible	0	NA	34	no	307.5483871	215.283871	1362	0	1	0
28176	2011-2012	70686	45.5	1	100	48	Female	Non-Hispanic Black	0	5	2	4746.21524	1	1	0	0	2.1	0.7	5.1	187	114.9	9	16	4.422	1.68	1	Eligible	0	NA	102	no	454.1428571	317.9	1362.428571	1	2	0
47154	2015-2016	92074	27.3	1	132	40	Male	Non-Hispanic White	0	5	0	30777.71976	0	2	1	0	1.9	0.3	2.8	146	97.3	17	15	5.612	0.98	1	Eligible	0	NA	42	no	215.1578947	64.54736842	1362.666667	0	0	0
41608	2015-2016	86281	27.6	2	121	26	Male	Other Race - Including Multi-Racial	0	2.69	2	3319.258958	0	2	0	0	2.9	0.7	3.6	265	93	33	26	7.086	0.98	1	Eligible	0	NA	59	no	328.9655172	230.2758621	1362.857143	0	1	0
11231	2009-2010	53127	32.65	1	75	39	Male	Mexican American	1	5	2	7467.227576	1	4	0	1	2.6	0.7	4.5	212	110	25	23	4.422	1.01	1	Eligible	0	NA	122	no	366.9230769	256.8461538	1362.857143	0	1	0
51622	2017-2018	96793	34.9	2	147	54	Male	Non-Hispanic Black	1	0.94	1	5240.244733	0	0	0	0	1.5	0.3	2.9	141	108.7	17	19	4.862	1.86	1	Eligible	0	NA	35	no	272.6	81.78	1363	0	0	0
2903	2007-2008	44486	34.46	1	61	29	Female	Non-Hispanic White	1	1.27	1	10281.71691	0	NA	2	0	2.4	0.6	4.7	174	100.5	21	18	4.474	0.88	1	Eligible	0	NA	151	no	340.75	204.45	1363	0	1	0
6087	2007-2008	47799	27.71	2	64	37	Male	Non-Hispanic White	1	NA	1	3770.839956	0	3	0	1	1.9	0.5	3.2	213	98.5	17	17	5.637	1.09	1	Eligible	0	NA	148	no	358.7368421	179.3684211	1363.2	0	0	0
14860	2009-2010	56866	31.97	1	75	46	Male	Mexican American	1	0.93	1	5367.277684	1	1	0	2	2.1	0.4	2.7	202	112.4	19	20	5.637	1.19	1	Eligible	1	No - Condition not listed as a multiple cause of death	93	no	259.7142857	103.8857143	1363.5	0	0	0
38175	2013-2014	82703	27.2	1	106	50	Male	Other Race - Including Multi-Racial	1	1.22	0	3313.924531	0	NA	1	1	1.6	0.4	2.7	202	97.5	22	18	5.689	1.24	1	Eligible	0	NA	66	no	340.875	136.35	1363.5	0	0	0
2666	2007-2008	44243	33.8	1	69	60	Male	Mexican American	1	5	2	1232.633243	0	2	1	0	1	0.4	2.7	202	115.6	24	21	4.603	1.14	1	Eligible	0	NA	138	yes	545.4	218.16	1363.5	1	1	0
35936	2013-2014	80384	38.8	1	113	46	Female	Non-Hispanic White	0	0.35	1	4389.445793	0	3	0	1	1.7	0.4	2.2	248	113.1	25	23	5.327	1.01	1	Eligible	0	NA	83	no	320.9411765	128.3764706	1364	0	0	0
37449	2013-2014	81950	28.5	1	110	52	Male	Non-Hispanic Black	0	3.8	0	4066.881795	1	2	0	2	1.2	0.4	2.6	210	100	29	27	5.844	1.29	1	Eligible	0	NA	76	yes	455	182	1365	1	0	0
21687	2011-2012	63909	32.2	2	96	62	Female	Non-Hispanic White	1	0.95	0	7448.412598	1	1	0	2	1.6	0.3	1.6	256	100.8	12	20	5.017	1.55	1	Eligible	0	NA	88	no	256	76.8	1365.333333	0	0	0
15828	2009-2010	57864	31.55	1	76	25	Female	Mexican American	1	0.19	0	2913.728566	0	0	0	1	2.2	0.5	3.3	207	105.6	20	21	4.551	0.65	1	Eligible	0	NA	119	no	310.5	155.25	1366.2	0	0	0
10102	2009-2010	51973	30.22	2	78	46	Male	Non-Hispanic White	1	4.54	2	15695.40383	1	2	0	0	1.7	0.5	3.3	207	106.2	28	29	5.482	0.85	1	Eligible	0	NA	124	no	401.8235294	200.9117647	1366.2	1	1	0
9677	2007-2008	51533	30.34	1	61	34	Male	Non-Hispanic White	1	1.21	1	4014.294417	0	4	0	0	1.9	1	6.1	224	104	19	23	4.732	0.88	1	Eligible	0	NA	151	no	719.1578947	719.1578947	1366.4	2	2	0
17876	2009-2010	59950	32.79	2	81	80	Male	Non-Hispanic White	1	3.26	1	3828.445	1	NA	1	1	2	0.6	4.1	200	117.7	19	25	6.31	1.22	1	Eligible	0	NA	126	no	410	246	1366.666667	1	1	0
15362	2009-2010	57384	53.89	1	88	64	Female	Mexican American	0	0.74	1	949.6642102	1	0	1	0	2.4	0.6	4	205	137.5	25	22	4.939	1.01	1	Eligible	0	NA	111	no	341.6666667	205	1366.666667	0	1	0
41207	2015-2016	85862	28.9	2	125	70	Male	Non-Hispanic White	1	1.25	2	2437.420896	0	4	0	0	2.6	0.7	3.3	290	103.7	21	23	5.741	1.09	1	Eligible	0	NA	50	no	368.0769231	257.6538462	1367.142857	0	1	0
44073	2015-2016	88864	36.1	2	123	53	Male	Non-Hispanic Black	1	1.77	2	3867.128287	0	NA	1	1	2.7	0.8	4.8	228	127.2	23	18	4.551	1.47	1	Eligible	0	NA	37	no	405.3333333	324.2666667	1368	1	2	0
13459	2009-2010	55423	45.95	3	86	67	Male	Mexican American	1	5	1	878.1500477	1	4	1	0	1.5	0.5	4	171	140	24	22	5.482	1.16	1	Eligible	0	NA	124	no	456	228	1368	1	1	0
10210	2009-2010	52083	31.68	2	86	20	Male	Mexican American	0	0.33	0	4262.77049	0	0	0	0	2.3	0.6	3.1	265	105.7	84	53	5.715	0.96	1	Eligible	0	NA	117	no	357.173913	214.3043478	1369.166667	0	1	0
15635	2009-2010	57667	29.2	2	87	53	Female	Other Race - Including Multi-Racial	1	0.82	1	3828.806845	1	3	0	0	2.5	0.5	4.1	167	99.5	101	43	6.465	1.32	1	Eligible	0	NA	113	no	273.88	136.94	1369.4	0	0	0
30687	2013-2014	74932	27.1	2	111	32	Male	Other Race - Including Multi-Racial	1	NA	0	4588.619332	0	2	2	0	2.9	0.8	3.3	332	93.9	57	31	4.189	0.78	1	Eligible	0	NA	65	no	377.7931034	302.2344828	1369.5	1	1	0
24596	2011-2012	66957	33.7	1	98	62	Male	Non-Hispanic White	1	1.75	0	22494.97114	1	2	1	2	1.8	0.6	3.3	249	114.2	44	33	3.776	1.29	1	Eligible	0	NA	94	yes	456.5	273.9	1369.5	1	1	0
19137	2009-2010	61253	35.85	2	85	49	Male	Mexican American	1	2.08	0	3380.601439	0	1	1	0	3.1	0.5	3.1	221	125	38	27	4.732	1.09	1	Eligible	0	NA	108	no	221	110.5	1370.2	0	0	0
30399	2013-2014	74639	28.1	2	109	51	Male	Mexican American	0	1.11	0	4525.663034	0	1	0	2	2.2	0.5	3.1	221	98.1	23	23	5.172	0.8	1	Eligible	0	NA	67	no	311.4090909	155.7045455	1370.2	0	0	0
32821	2013-2014	77154	34.7	2	116	58	Female	Non-Hispanic Black	0	1.68	1	3014.002977	1	1	1	0	2.9	0.4	2.1	261	115.7	26	26	6.336	1.32	1	Eligible	0	NA	80	no	189	75.6	1370.25	0	0	0
12531	2009-2010	54466	31.38	2	78	54	Female	Other Hispanic	0	NA	0	2396.382004	0	0	0	0	2	0.4	2.7	203	101.1	21	18	5.793	1.27	1	Eligible	0	NA	122	no	274.05	109.62	1370.25	0	0	0
48936	2017-2018	93940	24.8	1	138	50	Male	Non-Hispanic White	1	3.79	1	41430.55971	0	2	0	2	2.5	0.6	3.4	242	88	45	23	7.422	1.09	1	Eligible	0	NA	27	no	329.12	197.472	1371.333333	0	1	0
55699	2017-2018	101118	35.5	2	138	26	Male	Mexican American	0	2.72	0	5360.410806	0	3	1	0	2.1	0.8	5.3	207	117.9	50	30	4.189	1.06	1	Eligible	0	NA	34	no	522.4285714	417.9428571	1371.375	1	2	0
16307	2009-2010	58350	35.73	1	82	59	Female	Non-Hispanic White	1	2.2	1	15889.5894	0	1	1	0	2.9	0.4	2.8	196	112.2	47	31	6.206	1.11	1	Eligible	0	NA	128	no	189.2413793	75.69655172	1372	0	0	0
3664	2007-2008	45277	34.82	1	67	70	Male	Non-Hispanic White	1	NA	0	4837.83626	1	2	1	2	1.3	0.5	2.8	245	131.5	22	20	3.517	1.19	1	Eligible	0	NA	148	no	527.6923077	263.8461538	1372	1	1	0
44369	2015-2016	89171	56.6	2	123	70	Female	Non-Hispanic White	0	1.47	1	9882.277896	1	0	0	0	2.9	0.6	4.6	179	137.1	23	28	5.146	1.97	1	Eligible	0	NA	37	no	283.9310345	170.3586207	1372.333333	0	0	0
9348	2007-2008	51195	33.55	2	66	72	Male	Non-Hispanic White	0	3.27	1	6079.954715	1	1	1	2	2	0.6	4.6	179	120.1	31	22	3.801	0.91	1	Eligible	1	No - Condition not listed as a multiple cause of death	128	no	411.7	247.02	1372.333333	1	1	0
46632	2015-2016	91530	34.4	1	125	26	Female	Non-Hispanic Black	0	3.29	0	4239.23763	0	2	0	0	2	0.5	3.3	208	103	32	28	5.275	1.76	1	Eligible	0	NA	39	no	343.2	171.6	1372.8	0	0	0
664	2007-2008	42165	36.16	1	59	67	Male	Non-Hispanic Black	1	0.71	0	1359.410736	1	1	2	2	3.7	0.5	3.4	202	119.5	21	24	4.37	1.03	1	Eligible	0	NA	133	no	185.6216216	92.81081081	1373.6	0	0	0
6690	2007-2008	48433	32.18	1	67	74	Male	Non-Hispanic White	1	2.78	2	4683.759499	1	1	1	0	2.1	1	6.8	202	118.7	23	22	4.138	1.22	1	Eligible	1	No - Condition not listed as a multiple cause of death	104	no	654.0952381	654.0952381	1373.6	2	2	0
2210	2007-2008	43769	27.02	2	60	80	Female	Non-Hispanic White	0	1.18	0	5741.89097	1	4	1	1	2.8	0.8	4.8	229	104.7	23	27	6.724	1.58	1	Eligible	1	No - Condition not listed as a multiple cause of death	93	yes	392.5714286	314.0571429	1374	1	2	0
19169	2009-2010	61286	35.2	1	83	31	Female	Other Race - Including Multi-Racial	1	1.79	1	10237.60901	0	1	0	0	2.6	0.4	2.3	239	104.9	13	18	4.732	1.63	1	Eligible	0	NA	111	no	211.4230769	84.56923077	1374.25	0	0	0
31135	2013-2014	75397	33.5	1	107	62	Female	Mexican American	0	1.91	1	2358.371489	1	0	0	1	2.1	0.6	3.1	266	110.8	15	17	5.431	1.68	1	Eligible	0	NA	61	yes	392.6666667	235.6	1374.333333	1	1	0
8484	2007-2008	50292	27.56	2	61	36	Male	Non-Hispanic White	1	5	1	14670.35879	0	4	2	0	2.6	0.7	3.4	283	102	24	23	4.862	1.19	1	Eligible	0	NA	137	no	370.0769231	259.0538462	1374.571429	0	1	0
2334	2007-2008	43895	36.39	2	72	50	Female	Non-Hispanic White	1	5	0	18724.85316	1	2	1	0	2.4	0.7	3.4	283	114.5	22	20	4.319	1.37	1	Eligible	0	NA	136	yes	400.9166667	280.6416667	1374.571429	1	1	0
23728	2011-2012	66043	33.2	2	101	64	Female	Non-Hispanic White	1	NA	1	28996.74358	0	2	0	0	1.3	0.4	2.2	250	105.6	30	21	5.431	1.53	1	Eligible	0	NA	106	no	423.0769231	169.2307692	1375	1	0	0
10283	2009-2010	52157	33.43	2	75	53	Female	Non-Hispanic White	1	5	2	20886.19496	0	2	1	0	2.1	0.5	3.6	191	106	18	21	7.81	1.01	1	Eligible	0	NA	132	no	327.4285714	163.7142857	1375.2	0	0	0
23491	2011-2012	65800	31	1	92	61	Female	Non-Hispanic White	1	5	2	26076.25713	1	3	1	1	2.5	0.7	2.9	332	104.9	28	30	4.707	1.37	1	Eligible	0	NA	104	yes	385.12	269.584	1375.428571	1	1	0
7094	2007-2008	48859	29.57	2	65	65	Male	Non-Hispanic Black	1	1.42	1	1630.070002	1	4	1	0	1.2	0.4	2.1	262	109.1	30	27	4.707	1.24	1	Eligible	0	NA	135	no	458.5	183.4	1375.5	1	0	0
27983	2011-2012	70481	39.8	2	96	24	Male	Non-Hispanic White	1	0.53	0	5576.367254	0	2	2	2	2.5	0.9	4.8	258	127.2	37	31	5.974	0.8	1	Eligible	0	NA	89	no	495.36	445.824	1376	1	2	0
13800	2009-2010	55770	50.65	1	81	56	Female	Mexican American	0	1.28	0	2127.181308	0	0	0	0	2	0.5	3.2	215	130.5	21	24	5.301	1.84	1	Eligible	0	NA	107	no	344	172	1376	0	0	0
8698	2007-2008	50517	36.53	1	60	63	Male	Non-Hispanic White	1	4.38	0	8632.448336	0	2	1	0	1.6	0.6	3.2	258	120	34	37	5.172	1.53	1	Eligible	0	NA	146	no	516	309.6	1376	1	1	0
53738	2017-2018	99018	31.9	2	139	68	Female	Non-Hispanic White	1	1.61	0	4121.833358	0	NA	0	2	1.1	0.5	3.2	215	104.7	34	27	5.043	1.19	1	Eligible	0	NA	31	no	625.4545455	312.7272727	1376	2	1	0
8307	2007-2008	50111	34.53	2	66	57	Male	Mexican American	1	3.98	1	2544.950469	1	4	2	2	2.1	0.7	4.1	235	119.1	24	19	5.327	0.96	1	Eligible	0	NA	148	no	458.8095238	321.1666667	1376.428571	1	2	0
43105	2015-2016	87853	35.7	1	120	36	Male	Mexican American	1	0.61	0	4424.259477	0	4	1	2	2.4	0.5	2.7	255	109.2	24	22	5.793	1.01	1	Eligible	0	NA	38	no	286.875	143.4375	1377	0	0	0
48390	2015-2016	93370	28.5	2	128	30	Male	Other Race - Including Multi-Racial	1	2.11	0	3417.769373	0	2	0	2	2.4	0.7	5.1	189	102.6	34	26	6.362	0.8	1	Eligible	0	NA	48	no	401.625	281.1375	1377	1	1	0
11461	2009-2010	53360	27.56	1	78	45	Male	Other Hispanic	1	1.35	0	2968.574443	0	NA	0	0	2.2	0.5	2.8	246	98.9	44	28	5.017	0.85	1	Eligible	0	NA	113	no	313.0909091	156.5454545	1377.6	0	0	0
7614	2007-2008	49393	23.5	2	65	49	Male	Non-Hispanic Black	0	1.42	0	6387.651787	1	4	2	0	3.6	0.8	4.9	225	89.5	20	29	4.396	1.11	1	Eligible	0	NA	134	no	306.25	245	1378.125	0	1	0
47177	2015-2016	92097	28.2	1	125	80	Female	Non-Hispanic White	0	2.12	1	8643.663471	1	2	0	2	3.2	0.8	4.9	225	109.5	22	25	4.991	1.47	1	Eligible	0	NA	40	no	344.53125	275.625	1378.125	0	1	0
50357	2017-2018	95449	31	1	136	55	Male	Other Hispanic	1	5	1	5574.628019	1	3	0	0	2.6	0.6	4.4	188	100	50	28	4.526	0.75	1	Eligible	0	NA	25	no	318.1538462	190.8923077	1378.666667	0	1	0
41898	2015-2016	86581	37	2	124	65	Male	Non-Hispanic White	1	5	0	23981.34112	0	2	0	2	1.2	0.6	4.4	188	123.5	12	25	4.991	1.16	1	Eligible	0	NA	43	no	689.3333333	413.6	1378.666667	2	2	0
35447	2013-2014	79880	30.7	1	111	64	Female	Other Race - Including Multi-Racial	1	2.2	0	4377.591065	0	0	0	1	1.5	0.4	3	184	108	17	20	5.482	1.16	1	Eligible	0	NA	68	no	368	147.2	1380	0	0	0
48428	2015-2016	93410	38.2	1	130	77	Female	Non-Hispanic White	0	2.1	1	7905.555363	0	2	0	1	2	0.6	4.5	184	117.5	16	24	6.103	2.2	1	Eligible	0	NA	55	no	414	248.4	1380	1	1	0
15411	2009-2010	57433	31.76	2	88	30	Male	Mexican American	0	NA	1	3999.720775	0	1	2	2	2.3	0.5	3.4	203	113.1	33	22	5.379	1.55	1	Eligible	0	NA	111	no	300.0869565	150.0434783	1380.4	0	0	0
22883	2011-2012	65163	31.3	1	98	70	Male	Non-Hispanic White	1	NA	1	12160.40814	0	2	1	0	2.2	0.5	3.4	203	114.6	20	21	3.595	1.14	1	Eligible	1	No - Condition not listed as a multiple cause of death	41	yes	313.7272727	156.8636364	1380.4	0	0	0
24347	2011-2012	66690	30.9	2	102	65	Male	Mexican American	1	0.67	0	2474.164268	0	2	0	0	1.9	0.5	2.9	238	109.8	39	35	5.767	1.11	1	Eligible	0	NA	98	no	363.2631579	181.6315789	1380.4	0	0	0
37995	2013-2014	82517	43.4	2	105	59	Male	Non-Hispanic Black	1	2.27	2	3024.606335	1	NA	0	0	1.5	0.5	3.9	177	127.8	25	21	3.284	0.88	1	Eligible	0	NA	61	yes	460.2	230.1	1380.6	1	1	0
25506	2011-2012	67912	29.7	2	102	65	Male	Other Hispanic	1	5	2	2382.084829	0	3	2	0	1.7	0.5	4.4	157	110.2	31	36	3.853	0.8	1	Eligible	0	NA	97	no	406.3529412	203.1764706	1381.6	1	1	0
6418	2007-2008	48148	32.91	2	71	49	Male	Other Hispanic	1	1.64	1	3785.402267	1	2	0	2	2.3	0.5	3.2	216	109.4	36	26	4.758	1.16	1	Eligible	0	NA	153	no	300.5217391	150.2608696	1382.4	0	0	0
47556	2015-2016	92494	44.2	1	131	80	Female	Other Race - Including Multi-Racial	1	0.03	1	6688.160315	0	2	0	1	2.7	0.5	3.1	223	132.4	22	27	6.025	1.22	1	Eligible	0	NA	49	no	256.037037	128.0185185	1382.6	0	0	0
8297	2007-2008	50101	36.87	1	61	72	Male	Non-Hispanic White	0	1.47	1	1510.954661	1	4	1	1	1.7	0.6	4.3	193	121.6	46	75	5.327	1.42	1	Eligible	1	No - Condition not listed as a multiple cause of death	28	yes	488.1764706	292.9058824	1383.166667	1	1	0
39451	2015-2016	84030	25.1	1	120	46	Male	Mexican American	1	NA	0	4203.623514	0	4	0	0	2.9	0.7	3.7	262	91.6	50	36	8.586	1.24	1	Eligible	0	NA	52	no	334.2758621	233.9931034	1384.857143	0	1	0
14666	2009-2010	56665	40.35	1	80	46	Male	Non-Hispanic White	1	5	0	10540.45365	1	2	2	1	2.6	0.8	5.6	198	137.5	25	20	5.534	0.91	1	Eligible	0	NA	122	no	426.4615385	341.1692308	1386	1	2	0
55696	2017-2018	101115	38.1	1	144	36	Female	Non-Hispanic Black	0	0.49	0	4912.948835	0	2	0	2	3.1	0.5	3.5	198	107.2	18	16	4.034	1.34	1	Eligible	0	NA	31	no	223.5483871	111.7741935	1386	0	0	0
49165	2017-2018	94181	31.8	1	138	36	Female	Other Race - Including Multi-Racial	1	NA	1	6368.025663	1	0	0	2	2.1	0.6	4.2	198	93	31	22	5.431	1.42	1	Eligible	0	NA	27	no	396	237.6	1386	1	1	0
36741	2013-2014	81219	30.7	2	114	37	Male	Non-Hispanic Black	0	3	1	4435.135751	1	4	2	2	1.7	0.8	3.1	358	101.5	31	23	6.646	0.96	1	Eligible	0	NA	81	no	652.8235294	522.2588235	1387.25	2	2	0
16498	2009-2010	58545	30.88	1	83	68	Male	Other Hispanic	1	2.88	1	1384.809946	1	1	2	0	2	0.6	3.7	225	115.3	21	19	4.241	1.32	1	Eligible	0	NA	110	yes	416.25	249.75	1387.5	1	1	0
1168	2007-2008	42685	34.24	2	67	23	Male	Non-Hispanic Black	0	1.54	0	5293.548507	0	3	2	2	3.4	0.5	2.7	257	105.8	74	38	5.87	0.85	1	Eligible	0	NA	140	no	204.0882353	102.0441176	1387.8	0	0	0
50342	2017-2018	95431	61.6	2	143	66	Female	Non-Hispanic White	1	1.62	0	5384.144961	1	NA	1	2	1.4	0.6	4.9	170	163.6	21	15	3.284	0.85	1	Eligible	0	NA	33	no	595	357	1388.333333	2	2	0
29934	2013-2014	74159	30.6	2	116	32	Male	Non-Hispanic Black	0	5	2	4643.348673	1	NA	1	1	4.3	0.5	3.9	178	98.8	40	27	7.603	1.03	1	Eligible	0	NA	79	no	161.4418605	80.72093023	1388.4	0	0	0
9063	2007-2008	50899	33.54	2	66	22	Female	Mexican American	0	5	1	3945.456926	0	4	0	1	2.9	0.7	4	243	100.6	18	18	2.896	1.01	1	Eligible	0	NA	146	no	335.1724138	234.6206897	1388.571429	0	1	0
22735	2011-2012	65009	55.8	1	97	51	Female	Non-Hispanic Black	0	1.41	0	3494.054156	1	4	0	2	2.3	0.7	4.5	216	155.9	18	27	4.241	2.04	1	Eligible	0	NA	95	yes	422.6086957	295.826087	1388.571429	1	1	0
21766	2011-2012	63992	40	2	95	44	Male	Non-Hispanic White	0	0.4	0	3332.289945	1	2	0	2	1.7	0.4	2.7	206	137.5	25	31	4.344	0.93	1	Eligible	0	NA	92	no	327.1764706	130.8705882	1390.5	0	0	0
29107	2011-2012	71660	36.4	2	97	35	Female	Non-Hispanic White	0	1.09	1	3275.472683	0	2	0	1	2	0.3	2.4	174	112.5	30	24	3.931	1.32	1	Eligible	0	NA	87	no	208.8	62.64	1392	0	0	0
9056	2007-2008	50892	29.25	2	72	35	Male	Mexican American	1	0.65	0	5016.608011	1	4	1	2	2.4	0.4	3.2	174	99.2	46	36	5.353	0.34	1	Eligible	0	NA	136	no	232	92.8	1392	0	0	0
7070	2007-2008	48833	32.09	2	63	71	Female	Non-Hispanic White	0	3.08	1	6439.238392	1	1	1	0	1.7	0.6	2.9	288	115.3	15	20	6.439	1.73	1	Eligible	0	NA	137	no	491.2941176	294.7764706	1392	1	1	0
44067	2015-2016	88857	39	1	132	71	Female	Non-Hispanic Black	1	NA	2	3896.843989	1	2	1	1	1.7	0.3	1.9	220	113	26	23	5.663	1.03	1	Eligible	0	NA	43	no	245.8823529	73.76470588	1393.333333	0	0	0
39002	2013-2014	83563	30.1	1	113	59	Female	Non-Hispanic White	1	1.35	1	6838.291463	1	3	1	0	2.3	0.6	3.8	220	110	52	38	5.431	1.22	1	Eligible	0	NA	84	no	363.4782609	218.0869565	1393.333333	0	1	0
15321	2009-2010	57343	37.55	1	82	58	Male	Non-Hispanic Black	1	2.47	0	3417.696664	1	2	0	1	1.7	0.6	4	209	118.4	18	19	5.275	1.06	1	Eligible	0	NA	128	no	491.7647059	295.0588235	1393.333333	1	1	0
39169	2015-2016	83734	28.8	1	131	78	Male	Non-Hispanic White	1	1.51	1	2095.973136	1	1	1	1	1.3	0.4	2.5	223	116.5	29	30	6.103	0.78	1	Eligible	0	NA	48	yes	428.8461538	171.5384615	1393.75	1	0	0
12970	2009-2010	54923	44.73	1	85	60	Male	Mexican American	1	5	0	1108.187305	1	2	1	2	2.2	0.6	3.5	239	140.7	36	30	5.793	0.93	1	Eligible	0	NA	110	no	380.2272727	228.1363636	1394.166667	1	1	0
40009	2015-2016	84611	41.3	1	128	59	Female	Mexican American	0	0.64	1	3078.55728	0	0	0	0	2.1	0.6	4.7	178	121.5	51	35	5.353	1.47	1	Eligible	0	NA	49	no	398.3809524	239.0285714	1394.333333	1	1	0
35663	2013-2014	80103	41.3	1	112	53	Male	Non-Hispanic Black	0	4.61	0	4525.939259	0	1	2	2	2.8	0.5	4.2	166	129.8	22	19	4.551	0.83	1	Eligible	0	NA	75	no	249	124.5	1394.4	0	0	0
43574	2015-2016	88343	29.2	2	127	35	Male	Mexican American	1	3.91	2	7618.489479	0	2	0	0	2.1	0.4	3	186	101.2	17	19	4.991	0.98	1	Eligible	0	NA	45	no	265.7142857	106.2857143	1395	0	0	0
17879	2009-2010	59953	35.53	1	79	42	Male	Non-Hispanic White	0	1.11	0	3550.229923	0	2	0	1	1.5	0.4	3	186	128.1	22	17	5.017	1.06	1	Eligible	0	NA	124	no	372	148.8	1395	1	0	0
31065	2013-2014	75325	29.8	2	116	64	Male	Non-Hispanic White	1	0.85	1	3732.639826	1	4	0	2	2.6	0.7	3.8	257	120.6	33	40	5.198	1.63	1	Eligible	0	NA	77	no	375.6153846	262.9307692	1395.142857	1	1	0
30302	2013-2014	74536	28.2	1	111	65	Male	Other Hispanic	1	1.93	0	2161.29838	0	1	1	0	1.8	0.8	4.9	228	105.2	27	25	4.448	1.32	1	Eligible	0	NA	67	no	620.6666667	496.5333333	1396.5	2	2	0
35332	2013-2014	79758	34	2	111	38	Male	Other Race - Including Multi-Racial	1	0.78	1	4160.262386	1	3	0	1	2.3	0.7	5.2	188	107.6	44	30	7.525	1.24	1	Eligible	0	NA	66	no	425.0434783	297.5304348	1396.571429	1	1	0
35432	2013-2014	79864	37.2	2	105	59	Female	Other Race - Including Multi-Racial	0	0.84	0	3657.091992	0	4	1	1	3	0.4	2.3	243	117	23	22	5.146	0.96	1	Eligible	0	NA	62	no	186.3	74.52	1397.25	0	0	0
21149	2011-2012	63341	31.9	3	91	48	Male	Other Race - Including Multi-Racial	1	2.68	0	3004.913037	0	NA	0	0	1.9	0.4	2.4	233	112.5	36	27	6.724	1.11	1	Eligible	0	NA	93	no	294.3157895	117.7263158	1398	0	0	0
14393	2009-2010	56382	23.96	1	76	69	Male	Non-Hispanic White	1	2.64	1	10319.49207	0	3	1	1	1.8	0.6	3.6	233	100.4	33	25	4.5	0.83	1	Eligible	0	NA	119	no	466	279.6	1398	1	1	0
6099	2007-2008	47812	29.27	1	70	20	Female	Mexican American	0	NA	1	2541.928853	0	4	2	0	3.1	0.9	4.1	307	95.1	68	38	5.612	1.19	1	Eligible	0	NA	140	no	406.0322581	365.4290323	1398.555556	1	2	0
37389	2013-2014	81887	27.3	2	110	80	Male	Non-Hispanic White	0	1.03	0	2514.576968	0	1	1	0	2.5	0.7	3.4	288	101.5	20	28	3.879	1.03	1	Eligible	0	NA	65	yes	391.68	274.176	1398.857143	1	1	0
17490	2009-2010	59555	39.08	1	76	75	Female	Other Race - Including Multi-Racial	0	0.64	1	2731.725987	1	4	2	0	2.1	0.4	2.9	193	115.8	22	24	5.586	1.42	1	Eligible	0	NA	120	yes	266.5238095	106.6095238	1399.25	0	0	0
52826	2017-2018	98062	32.2	1	142	80	Female	Non-Hispanic White	1	2.92	1	4061.482343	1	NA	1	0	1.9	0.6	3.8	221	111.4	15	13	4.577	1.29	1	Eligible	0	NA	26	no	442	265.2	1399.666667	1	1	0
13809	2009-2010	55779	27.91	2	88	59	Female	Mexican American	1	1.2	0	1433.336368	1	3	0	1	1.5	0.3	2.5	168	101.3	15	24	4.913	1.58	1	Eligible	0	NA	110	no	280	84	1400	0	0	0
19841	2009-2010	61981	27.88	1	87	63	Male	Mexican American	1	1.54	0	1441.925089	0	2	2	2	2.3	0.7	4.3	228	98.7	25	23	4.034	0.85	1	Eligible	0	NA	115	no	426.2608696	298.3826087	1400.571429	1	1	0
49081	2017-2018	94093	34.4	2	140	36	Male	Non-Hispanic White	1	5	1	27870.11647	0	4	1	0	1.9	0.7	3.8	258	116.6	56	24	5.069	1.16	1	Eligible	0	NA	28	no	516	361.2	1400.571429	1	2	0
16407	2009-2010	58453	27.18	2	85	67	Male	Mexican American	1	1.2	0	938.032527	1	4	1	0	2.7	0.6	4.4	191	100.3	17	17	9.051	0.96	1	Eligible	0	NA	109	no	311.2592593	186.7555556	1400.666667	0	1	0
23975	2011-2012	66300	35.4	2	101	35	Female	Non-Hispanic White	1	0.59	1	4881.302297	1	3	1	2	1.4	0.5	3.4	206	104.6	13	15	4.707	1.4	1	Eligible	0	NA	106	no	500.2857143	250.1428571	1400.8	1	1	0
5935	2007-2008	47636	34.51	1	60	74	Male	Mexican American	1	1.66	0	1281.076899	1	0	0	0	1.6	0.5	3.1	226	113.2	18	22	4.215	1.19	1	Eligible	0	NA	146	yes	437.875	218.9375	1401.2	1	1	0
40909	2015-2016	85552	57.4	1	131	61	Female	Non-Hispanic White	1	3.77	1	15900.71254	1	1	0	0	1.7	0.7	4.5	218	140.4	14	21	3.879	1.11	1	Eligible	0	NA	48	no	577.0588235	403.9411765	1401.428571	2	2	0
41159	2015-2016	85813	26.1	2	132	80	Male	Non-Hispanic White	1	NA	0	7715.831104	1	2	1	0	1.4	0.8	4.2	267	104.2	15	23	5.637	0.91	1	Eligible	0	NA	44	no	801	640.8	1401.75	2	2	0
23047	2011-2012	65334	34.4	2	91	60	Female	Other Hispanic	0	0.75	1	3048.364336	1	0	0	0	2.3	0.6	3.2	263	106.2	15	19	4.008	1.19	1	Eligible	0	NA	105	yes	365.9130435	219.5478261	1402.666667	0	1	0
33610	2013-2014	77972	26.6	1	104	35	Male	Non-Hispanic White	1	3.18	0	14480.75285	1	2	1	0	2.4	0.7	3.4	289	96.3	80	38	7.474	1.11	1	Eligible	0	NA	74	no	409.4166667	286.5916667	1403.714286	1	1	0
42521	2015-2016	87231	29.2	2	127	57	Male	Mexican American	1	2.13	0	5493.466795	0	4	2	1	3.2	0.6	3.6	234	112	20	24	5.586	0.85	1	Eligible	0	NA	44	no	263.25	157.95	1404	0	0	0
7304	2007-2008	49076	24.26	2	65	54	Male	Mexican American	1	1.42	0	3138.729829	0	3	1	0	2	0.6	5.4	156	92.3	59	27	6.336	1.11	1	Eligible	0	NA	135	no	421.2	252.72	1404	1	1	0
57414	2017-2018	102956	36.1	1	142	38	Male	Non-Hispanic White	0	1.56	0	6571.049991	1	2	2	0	2.6	0.6	5.3	159	122	47	27	4.319	0.88	1	Eligible	0	NA	26	no	324.1153846	194.4692308	1404.5	0	1	0
50114	2017-2018	95189	36	2	143	66	Male	Non-Hispanic Black	0	1.44	2	1093.505095	1	2	1	2	2.8	0.6	4.3	196	111.6	7	15	4.396	1.14	1	Eligible	0	NA	32	yes	301	180.6	1404.666667	0	0	0
11775	2009-2010	53682	37.23	2	82	67	Female	Non-Hispanic Black	1	5	2	3647.272568	1	2	0	0	1.6	0.5	2.5	281	103.2	15	21	6.129	1.84	1	Eligible	0	NA	109	no	439.0625	219.53125	1405	1	1	0
45296	2015-2016	90144	28.8	1	130	72	Male	Non-Hispanic White	0	1.87	2	2719.139105	1	2	0	1	2.2	0.5	3.7	190	104.6	35	30	5.767	1.06	1	Eligible	0	NA	55	no	319.5454545	159.7727273	1406	0	0	0
43851	2015-2016	88634	31.4	1	122	59	Male	Non-Hispanic White	1	1.88	1	7813.809315	0	2	1	0	3.7	0.9	5.6	226	110.5	33	27	6.31	0.98	1	Eligible	0	NA	41	no	342.0540541	307.8486486	1406.222222	0	1	0
2933	2007-2008	44517	32.31	2	62	61	Male	Non-Hispanic White	1	4.84	2	8528.226074	1	2	0	0	1.8	0.4	2.9	194	118.3	21	24	4.758	1.24	1	Eligible	0	NA	155	yes	312.5555556	125.0222222	1406.5	0	0	0
48850	2017-2018	93847	40.9	1	148	43	Female	Mexican American	1	0.1	1	4213.334498	0	3	0	2	3	0.6	2.9	291	111.1	15	15	3.155	1.4	1	Eligible	0	NA	27	no	281.3	168.78	1406.5	0	0	0
30072	2013-2014	74302	37.5	1	106	62	Male	Other Hispanic	1	1.84	0	1934.053821	1	1	1	0	3.3	0.8	5.8	194	130.2	19	20	5.069	1.24	1	Eligible	0	NA	65	no	340.969697	272.7757576	1406.5	0	1	0
21592	2011-2012	63806	30.2	1	99	70	Male	Non-Hispanic White	1	NA	2	6612.721293	1	2	1	2	2	0.6	4	211	108.3	19	27	4.008	0.93	1	Eligible	0	NA	90	yes	422	253.2	1406.666667	1	1	0
26585	2011-2012	69025	32.2	2	96	60	Male	Mexican American	1	0.68	0	2099.60563	0	0	0	0	3.2	0.6	3.3	256	108.1	28	24	3.362	1.01	1	Eligible	0	NA	89	no	264	158.4	1408	0	0	0
41156	2015-2016	85810	26.1	2	130	36	Male	Other Race - Including Multi-Racial	1	2.46	1	2993.873723	0	4	1	0	2	0.3	1.6	264	92.3	41	33	5.456	1.32	1	Eligible	0	NA	38	no	211.2	63.36	1408	0	0	0
44359	2015-2016	89160	26.2	2	126	35	Female	Non-Hispanic White	0	1.36	1	9569.292418	0	4	2	2	1.7	0.5	2.9	243	100.2	37	27	6.594	1.29	1	Eligible	0	NA	56	no	414.5294118	207.2647059	1409.4	1	1	0
1909	2007-2008	43455	28.23	2	60	25	Male	Other Race - Including Multi-Racial	1	5	0	13436.17812	0	0	0	2	3.5	0.7	3.3	299	93.7	48	33	5.793	1.22	1	Eligible	0	NA	134	no	281.9142857	197.34	1409.571429	0	1	0
11331	2009-2010	53228	28.8	1	79	39	Male	Mexican American	1	1.55	0	3965.191475	0	3	0	0	3.2	0.9	5.2	244	100	29	27	5.12	0.67	1	Eligible	0	NA	123	no	396.5	356.85	1409.777778	1	2	0
38562	2013-2014	83108	33.6	2	106	49	Female	Non-Hispanic Black	1	3	0	4317.002053	1	NA	1	1	2.2	0.4	2.4	235	107.3	40	25	5.043	1.55	1	Eligible	0	NA	70	no	256.3636364	102.5454545	1410	0	0	0
37485	2013-2014	81987	27.5	2	118	80	Female	Other Race - Including Multi-Racial	1	1.14	0	2219.467505	1	NA	0	0	3.2	0.5	3	235	103	25	25	5.275	1.42	1	Eligible	0	NA	82	no	220.3125	110.15625	1410	0	0	0
30881	2013-2014	75136	27.1	1	107	56	Male	Non-Hispanic White	1	5	0	19302.40444	0	2	1	1	1.8	0.5	3	235	100.8	32	25	5.922	1.01	1	Eligible	0	NA	60	no	391.6666667	195.8333333	1410	1	1	0
44192	2015-2016	88986	33.5	2	123	22	Female	Other Hispanic	0	1.6	2	7606.861039	0	3	0	0	2.9	0.6	3.1	273	97.7	27	26	3.982	1.32	1	Eligible	0	NA	38	no	291.8275862	175.0965517	1410.5	0	0	0
16670	2009-2010	58718	34.83	1	81	58	Female	Mexican American	1	1.24	0	2263.925123	1	NA	1	2	2.3	0.8	3.4	332	112.6	14	17	5.508	0.93	1	Eligible	1	No - Condition not listed as a multiple cause of death	57	yes	490.7826087	392.626087	1411	1	2	0
22474	2011-2012	64734	32.4	2	95	68	Female	Non-Hispanic Black	1	1.32	0	2147.000664	1	4	2	0	3.7	0.8	5.3	213	111.6	20	20	5.637	1.47	1	Eligible	0	NA	91	no	305.1081081	244.0864865	1411.125	0	1	0
48438	2015-2016	93420	32.7	2	120	22	Male	Non-Hispanic White	0	5	2	23769.15401	0	4	0	2	1.7	0.5	3.6	196	109.7	15	28	4.551	1.47	1	Eligible	0	NA	39	no	415.0588235	207.5294118	1411.2	1	1	0
26274	2011-2012	68707	39.7	2	91	54	Male	Non-Hispanic White	1	5	2	27863.88281	1	2	1	0	2	0.7	4	247	123.2	34	26	3.103	0.72	1	Eligible	0	NA	105	no	494	345.8	1411.428571	1	2	0
11159	2009-2010	53055	39.87	2	87	41	Male	Non-Hispanic Black	1	2.68	0	4399.374652	1	2	2	2	3.5	0.6	3.8	223	120	50	32	5.896	1.14	1	Eligible	1	No - Condition not listed as a multiple cause of death	27	no	242.1142857	145.2685714	1412.333333	0	0	0
27046	2011-2012	69506	39.9	1	95	80	Male	Non-Hispanic White	1	1.26	0	2269.313611	1	2	1	0	1.7	0.7	4.8	206	130.8	22	20	3.931	1.06	1	Eligible	0	NA	102	no	581.6470588	407.1529412	1412.571429	2	2	0
16805	2009-2010	58855	27.21	1	76	37	Male	Other Hispanic	1	1.24	1	5554.142394	0	1	0	0	1.9	0.6	3.2	265	98	35	27	6.672	1.37	1	Eligible	0	NA	121	no	446.3157895	267.7894737	1413.333333	1	1	0
41756	2015-2016	86433	27.2	2	131	78	Male	Non-Hispanic White	1	2.98	0	13260.14988	1	2	1	0	1.8	0.6	3.2	265	105.3	27	31	5.637	1.94	1	Eligible	0	NA	51	no	471.1111111	282.6666667	1413.333333	1	1	0
17542	2009-2010	59607	34.38	1	76	71	Female	Non-Hispanic White	1	2.73	1	6114.889175	1	3	1	0	1.3	0.6	4	212	117.5	15	19	4.267	1.6	1	Eligible	0	NA	118	no	652.3076923	391.3846154	1413.333333	2	2	0
57352	2017-2018	102889	31.6	2	140	47	Male	Mexican American	0	0.21	0	5095.369394	0	4	0	1	2	0.7	5	198	108.8	22	24	4.37	1.19	1	Eligible	0	NA	28	no	495	346.5	1414.285714	1	2	0
19461	2009-2010	61590	30.49	1	81	49	Female	Mexican American	0	1.03	0	3365.962727	0	2	0	0	2.8	0.5	3.4	208	102.6	22	22	5.405	1.94	1	Eligible	0	NA	109	no	252.5714286	126.2857143	1414.4	0	0	0
31821	2013-2014	76106	32.4	1	111	39	Male	Mexican American	1	NA	1	8034.653376	0	4	1	0	2	0.5	3.2	221	103.8	44	33	6.181	1.29	1	Eligible	0	NA	67	no	353.6	176.8	1414.4	0	0	0
26574	2011-2012	69014	36.2	1	91	78	Male	Non-Hispanic White	1	4.3	0	10787.78702	1	2	1	1	2	0.5	5.4	131	130	30	24	3.258	0.75	1	Eligible	0	NA	93	yes	353.7	176.85	1414.8	0	0	0
5456	2007-2008	47137	35.93	1	69	30	Female	Non-Hispanic White	1	1.49	1	15688.31254	0	1	1	2	2.3	0.7	3.5	283	115	21	21	6.31	1.55	1	Eligible	0	NA	136	no	430.6521739	301.4565217	1415	1	1	0
10667	2009-2010	52548	35.07	1	84	24	Male	Non-Hispanic Black	0	1.64	1	4121.714568	0	2	0	2	1.4	0.9	4.5	283	112.6	45	31	6.129	1.22	1	Eligible	0	NA	130	no	909.6428571	818.6785714	1415	2	2	0
54563	2017-2018	99901	43.7	1	136	36	Female	Non-Hispanic Black	0	2.2	2	3141.864533	0	2	0	0	1.8	0.3	2.2	193	112.7	11	13	4.913	1.42	1	Eligible	0	NA	25	no	235.8888889	70.76666667	1415.333333	0	0	0
27576	2011-2012	70059	27.7	2	95	74	Female	Non-Hispanic White	0	1.27	1	4605.539559	0	0	0	1	1.7	0.4	2.4	236	101.4	31	29	6.387	1.09	1	Eligible	0	NA	92	no	333.1764706	133.2705882	1416	0	0	0
33245	2013-2014	77600	41.2	2	117	58	Female	Other Hispanic	0	3.75	0	2512.2074	1	4	1	0	3.2	0.8	4.8	236	124.9	39	34	4.577	1.14	1	Eligible	0	NA	71	yes	354	283.2	1416	0	1	0
34348	2013-2014	78735	30.2	2	113	44	Male	Non-Hispanic White	1	5	0	17229.34737	0	3	0	0	1.9	0.5	3	236	101	39	27	4.293	0.78	1	Eligible	0	NA	78	no	372.6315789	186.3157895	1416	1	1	0
56421	2017-2018	101883	28.4	2	134	76	Male	Non-Hispanic White	1	4.1	0	7844.933793	1	2	0	0	1.4	0.7	5.6	177	106.9	11	16	4.086	1.01	1	Eligible	0	NA	35	yes	708	495.6	1416	2	2	0
885	2007-2008	42393	28.44	1	67	37	Male	Non-Hispanic White	1	1.84	1	3519.982899	0	4	1	0	2.4	0.5	2.8	253	104	52	36	7.241	1.09	1	Eligible	0	NA	146	no	295.1666667	147.5833333	1416.8	0	0	0
3236	2007-2008	44839	30.42	2	69	75	Female	Other Race - Including Multi-Racial	0	1.11	0	2819.675422	1	0	0	0	1.2	0.4	4.2	135	106.6	21	26	2.922	1.11	1	Eligible	1	No - Condition not listed as a multiple cause of death	63	yes	472.5	189	1417.5	1	1	0
9003	2007-2008	50837	26.23	1	59	50	Male	Non-Hispanic White	1	5	2	14368.46703	0	1	0	1	1.3	0.6	3.7	230	100	26	28	7.887	1.16	1	Eligible	0	NA	132	no	654.6153846	392.7692308	1418.333333	2	2	0
41461	2015-2016	86127	31.7	2	126	46	Female	Non-Hispanic Black	0	0.5	1	3675.281741	0	1	2	0	2.1	0.5	3.6	197	115.8	21	14	6.103	1.03	1	Eligible	0	NA	56	no	337.7142857	168.8571429	1418.4	0	0	0
12678	2009-2010	54620	31.45	1	80	75	Female	Non-Hispanic White	1	1.03	1	3148.127844	1	1	1	0	1.4	0.5	4.1	173	104.8	15	17	4.008	1.76	1	Eligible	0	NA	123	no	506.6428571	253.3214286	1418.6	1	1	0
48571	2015-2016	93558	33.2	2	127	67	Female	Non-Hispanic White	1	5	2	34532.87199	1	2	1	0	2.2	0.5	3.3	215	114.5	22	29	3.879	0.98	1	Eligible	0	NA	46	no	322.5	161.25	1419	0	0	0
17095	2009-2010	59151	29.87	1	80	80	Male	Non-Hispanic White	1	1.37	0	3399.01132	1	0	0	0	1.5	0.7	5.4	184	110.4	17	26	4.241	1.03	1	Eligible	1	Yes - Condition listed as a multiple cause of death	74	no	662.4	463.68	1419.428571	2	2	0
52860	2017-2018	98100	39.5	2	147	33	Male	Non-Hispanic White	1	5	2	36277.57805	1	2	0	0	3	0.5	2.7	263	123.5	16	19	5.12	1.06	1	Eligible	0	NA	36	no	236.7	118.35	1420.2	0	0	0
46560	2015-2016	91457	43.8	1	127	39	Male	Mexican American	1	1.42	1	4337.752199	1	NA	2	2	2.4	1.1	5.6	279	129.8	19	15	5.25	1.16	1	Eligible	0	NA	61	no	651	716.1	1420.363636	2	2	0
12823	2009-2010	54770	25.79	1	80	35	Male	Mexican American	1	NA	1	3200.179519	0	3	0	0	2.2	0.4	2.9	196	95	52	37	6.698	0.54	1	Eligible	0	NA	121	no	258.3636364	103.3454545	1421	0	0	0
49979	2017-2018	95047	31.2	2	139	74	Male	Non-Hispanic White	1	NA	0	1163.941507	0	2	1	2	1.7	0.4	2.9	196	119.2	23	27	4.241	1.06	1	Eligible	0	NA	31	no	334.3529412	133.7411765	1421	0	0	0
57019	2017-2018	102533	38.9	2	141	55	Male	Mexican American	1	NA	0	5054.937487	1	NA	2	2	1.9	0.8	5.8	196	136.3	66	59	4.37	1.24	1	Eligible	0	NA	33	yes	598.3157895	478.6526316	1421	2	2	0
17279	2009-2010	59340	34.24	1	87	64	Female	Mexican American	1	3.09	0	1288.142859	1	2	0	0	2.1	0.5	3.4	209	113.2	20	21	4.138	1.55	1	Eligible	0	NA	114	no	338.3809524	169.1904762	1421.2	0	0	0
27001	2011-2012	69460	29.4	1	90	50	Male	Other Hispanic	1	2.44	0	3819.641354	0	4	2	0	2.2	0.8	4.8	237	110.5	21	19	5.198	0.93	1	Eligible	0	NA	96	no	517.0909091	413.6727273	1422	1	2	0
5815	2007-2008	47511	29.6	2	59	71	Male	Non-Hispanic White	0	0.71	0	1711.71443	1	0	2	0	2.6	0.6	4.4	194	115.6	29	25	4.112	1.14	1	Eligible	0	NA	138	yes	328.3076923	196.9846154	1422.666667	0	1	0
13974	2009-2010	55953	32.07	1	77	57	Male	Non-Hispanic White	1	5	0	14923.96408	0	2	0	0	1.9	0.7	4.1	243	106.2	23	26	6.155	1.22	1	Eligible	0	NA	122	no	524.3684211	367.0578947	1423.285714	1	2	0
33234	2013-2014	77589	42.3	1	109	50	Female	Non-Hispanic White	1	0.61	0	4088.042224	1	2	0	0	1.9	0.9	6.1	210	107.4	71	50	4.836	1.24	1	Eligible	0	NA	82	no	674.2105263	606.7894737	1423.333333	2	2	0
56357	2017-2018	101817	37.7	1	142	71	Male	Non-Hispanic White	1	2.32	1	1506.670068	1	2	1	1	2.3	0.6	3.5	244	126.2	27	21	5.25	1.4	1	Eligible	0	NA	25	no	371.3043478	222.7826087	1423.333333	1	1	0
23165	2011-2012	65458	30.2	2	94	63	Male	Non-Hispanic White	1	5	2	25648.1061	1	2	0	0	1.7	0.4	2.6	219	115.5	18	26	4.81	1.01	1	Eligible	0	NA	107	no	334.9411765	133.9764706	1423.5	0	0	0
27423	2011-2012	69898	27.7	1	95	71	Male	Non-Hispanic White	1	2.04	1	3368.702222	0	2	1	1	1.7	0.8	5.2	219	104	21	26	5.431	1.29	1	Eligible	0	NA	100	no	669.8823529	535.9058824	1423.5	2	2	0
12060	2009-2010	53979	31.84	3	86	29	Male	Other Hispanic	0	4.62	2	3536.056389	0	2	0	0	2.5	0.7	3.3	302	97.8	21	21	5.146	1.24	1	Eligible	0	NA	124	no	398.64	279.048	1423.714286	1	1	0
23573	2011-2012	65885	21.9	1	99	69	Male	Non-Hispanic White	1	1.16	0	3619.595588	1	1	1	1	4.6	0.7	5.8	172	101.6	36	60	4.163	0.7	1	Eligible	1	No - Condition not listed as a multiple cause of death	65	no	216.8695652	151.8086957	1425.142857	0	0	0
35384	2013-2014	79812	39.4	1	113	65	Male	Non-Hispanic White	1	1.01	0	4782.232007	1	2	0	1	1.9	0.6	4.7	182	127.5	47	44	3.853	0.83	1	Eligible	0	NA	83	yes	450.2105263	270.1263158	1425.666667	1	1	0
3621	2007-2008	45233	36.6	1	60	51	Female	Non-Hispanic White	0	1.36	1	3622.842428	0	3	1	1	2	0.6	3.1	276	116	26	21	5.146	1.32	1	Eligible	0	NA	146	no	427.8	256.68	1426	1	1	0
35694	2013-2014	80136	29.4	2	118	65	Male	Mexican American	1	0.36	1	1633.572377	1	2	1	2	2.4	0.5	4.1	174	102.5	30	30	4.732	1.16	1	Eligible	0	NA	82	no	297.25	148.625	1426.8	0	0	0
35804	2013-2014	80250	33.1	2	112	72	Male	Non-Hispanic White	1	2.67	0	13616.58754	1	2	0	0	2.3	0.5	2.9	246	117.4	25	24	3.388	1.24	1	Eligible	0	NA	78	yes	310.173913	155.0869565	1426.8	0	0	0
21441	2011-2012	63648	45.1	1	101	31	Female	Non-Hispanic White	1	1.55	0	11920.96224	0	4	0	0	2.1	0.5	4.1	174	125.3	30	20	3.957	1.45	1	Eligible	0	NA	96	no	339.7142857	169.8571429	1426.8	0	0	0
33814	2013-2014	78183	34.8	1	109	63	Male	Non-Hispanic White	1	5	2	10731.68551	0	2	0	0	1.8	0.8	4.9	233	120.4	26	22	5.301	1.58	1	Eligible	0	NA	81	no	634.2777778	507.4222222	1427.125	2	2	0
45240	2015-2016	90086	30.9	1	128	76	Female	Mexican American	0	2.47	0	2380.1011	1	1	0	0	2.2	0.7	3.7	270	102.7	16	18	7.499	1.97	1	Eligible	0	NA	47	yes	454.0909091	317.8636364	1427.142857	1	2	0
36328	2013-2014	80792	37.4	2	116	76	Female	Non-Hispanic Black	0	1.91	1	3795.505322	1	0	0	0	1.7	0.5	3.2	223	114.3	12	21	4.732	2.22	1	Eligible	0	NA	78	no	419.7647059	209.8823529	1427.2	1	1	0
52477	2017-2018	97689	34.6	1	142	60	Male	Non-Hispanic White	0	1.54	1	5151.24494	0	NA	0	2	1.6	0.5	3.2	223	120.5	16	22	5.793	1.68	1	Eligible	0	NA	27	no	446	223	1427.2	1	1	0
20956	2011-2012	63143	30.9	3	90	70	Male	Other Race - Including Multi-Racial	1	1.22	0	1909.440621	1	1	0	0	1.6	0.4	3.3	173	104.6	26	29	3.853	0.78	1	Eligible	0	NA	92	yes	356.8125	142.725	1427.25	0	0	0
39335	2015-2016	83909	37.8	2	131	49	Female	Non-Hispanic White	1	NA	0	6965.284248	0	NA	2	2	2	0.5	3.5	204	117.6	21	19	4.526	1.4	1	Eligible	0	NA	52	no	357	178.5	1428	0	0	0
6106	2007-2008	47819	39.31	2	60	59	Male	Non-Hispanic White	1	5	2	17275.86515	1	2	0	0	1.6	0.5	4.2	170	123.2	31	36	3.957	1.53	1	Eligible	0	NA	135	no	446.25	223.125	1428	1	1	0
32554	2013-2014	76878	37.2	2	111	30	Male	Non-Hispanic White	0	3.6	0	18842.00035	1	3	0	0	2.4	0.7	4.9	204	124.8	33	27	6.439	0.78	1	Eligible	0	NA	65	no	416.5	291.55	1428	1	1	0
26150	2011-2012	68582	32	1	96	42	Female	Non-Hispanic Black	0	3.35	0	3357.745435	0	4	0	1	3	0.5	3.7	193	102.5	17	17	7.293	1.11	1	Eligible	0	NA	100	no	238.0333333	119.0166667	1428.2	0	0	0
43536	2015-2016	88303	33.2	2	121	65	Male	Other Race - Including Multi-Racial	1	2.81	2	2296.383353	1	2	2	1	1.7	0.5	3.7	193	110.1	23	25	3.931	1.34	1	Eligible	0	NA	59	no	420.0588235	210.0294118	1428.2	1	1	0
5393	2007-2008	47073	37.8	2	62	71	Male	Non-Hispanic White	1	2.86	1	4544.95438	1	2	1	1	1	0.5	3.8	188	130.6	20	22	5.198	0.91	1	Eligible	0	NA	156	no	714.4	357.2	1428.8	2	2	0
11145	2009-2010	53041	37.53	1	88	60	Female	Mexican American	0	5	0	875.1163127	0	3	2	2	1.4	0.6	3.5	245	110.9	28	28	5.431	1.16	1	Eligible	0	NA	110	no	612.5	367.5	1429.166667	2	2	0
10750	2009-2010	52635	33.77	2	80	76	Female	Non-Hispanic White	1	1.65	1	8377.971225	0	NA	1	0	2.4	0.6	3.2	268	122.4	31	30	7.706	1.73	1	Eligible	0	NA	123	no	357.3333333	214.4	1429.333333	0	1	0
505	2007-2008	42001	25.62	2	62	22	Male	Non-Hispanic White	0	3.69	1	15305.87355	0	4	0	0	1.5	0.3	2.6	165	96.7	35	21	4.319	0.88	1	Eligible	0	NA	157	no	286	85.8	1430	0	0	0
8734	2007-2008	50554	33.62	1	65	62	Female	Non-Hispanic Black	0	5	2	1561.549695	1	2	1	0	2.1	0.4	2.2	260	95.4	31	37	5.663	1.63	1	Eligible	0	NA	140	no	272.3809524	108.952381	1430	0	0	0
19924	2009-2010	62065	30.02	2	87	51	Female	Mexican American	1	1.02	0	1699.708465	0	3	0	0	2.8	0.5	2.5	286	99.3	41	37	5.146	1.42	1	Eligible	1	No - Condition not listed as a multiple cause of death	101	no	255.3571429	127.6785714	1430	0	0	0
9048	2007-2008	50884	31.93	1	67	48	Male	Non-Hispanic White	1	5	1	15426.10217	0	1	0	0	1.3	0.6	3.3	260	113.4	26	39	7.034	1.22	1	Eligible	0	NA	147	no	660	396	1430	2	2	0
28481	2011-2012	71005	36.2	1	96	64	Female	Non-Hispanic Black	1	3.14	1	2038.436939	0	1	0	1	1.8	0.5	2.3	311	99.9	21	23	4.913	2.02	1	Eligible	0	NA	100	no	397.3888889	198.6944444	1430.6	1	1	0
5629	2007-2008	47319	34.86	2	65	62	Female	Mexican American	1	2.14	0	1591.53417	0	0	0	0	2	0.6	3.7	232	113.6	23	25	4.81	1.14	1	Eligible	0	NA	135	no	429.2	257.52	1430.666667	1	1	0
20908	2011-2012	63094	28.4	1	94	80	Male	Non-Hispanic White	1	2.58	0	4895.296111	1	2	0	0	1.3	0.7	5.3	189	110.8	19	19	4.215	1.4	1	Eligible	1	No - Condition not listed as a multiple cause of death	83	no	770.5384615	539.3769231	1431	2	2	0
14576	2009-2010	56573	27.3	2	80	74	Male	Non-Hispanic White	0	1.29	1	2128.132347	1	4	1	2	1.9	0.9	4.9	263	113.6	21	25	5.87	2.04	1	Eligible	1	No - Condition not listed as a multiple cause of death	47	no	678.2631579	610.4368421	1431.888889	2	2	0
20246	2011-2012	62399	30.7	2	98	53	Female	Mexican American	1	1.63	0	4311.88669	1	3	1	1	1.8	0.4	3	191	94.4	28	25	7.034	1.55	1	Eligible	1	No - Condition not listed as a multiple cause of death	71	no	318.3333333	127.3333333	1432.5	0	0	0
28533	2011-2012	71061	30.4	2	102	54	Male	Mexican American	1	3.24	0	6216.056786	0	2	0	2	2	0.5	2.9	247	103.5	23	24	4.655	1.01	1	Eligible	0	NA	98	no	358.15	179.075	1432.6	0	0	0
18709	2009-2010	60812	25.57	1	86	74	Female	Non-Hispanic White	0	0.8	0	3526.828255	1	0	0	0	2.1	0.5	3.6	199	101.2	225	47	5.612	1.11	1	Eligible	0	NA	128	no	341.1428571	170.5714286	1432.8	0	0	0
34538	2013-2014	78931	33.9	1	114	28	Male	Non-Hispanic White	0	4.35	1	13821.31682	0	4	2	0	3.3	0.6	4.3	200	119	21	22	5.172	1.14	1	Eligible	0	NA	62	no	260.6060606	156.3636364	1433.333333	0	0	0
19973	2009-2010	62117	29.11	2	87	72	Female	Non-Hispanic Black	0	1.02	1	2647.231203	1	2	2	0	3	0.5	3	239	108.6	14	19	4.189	1.29	1	Eligible	1	No - Condition not listed as a multiple cause of death	82	yes	239	119.5	1434	0	0	0
48326	2015-2016	93304	30.4	1	128	76	Male	Mexican American	1	0.8	0	1539.307362	0	1	1	0	1.5	0.8	5.1	225	104.7	17	29	4.396	0.85	1	Eligible	0	NA	49	yes	765	612	1434.375	2	2	0
7775	2007-2008	49563	35.81	2	74	37	Male	Other Hispanic	0	5	1	4334.346302	1	4	0	2	1.9	0.6	4.1	210	111.5	35	24	3.879	1.19	1	Eligible	0	NA	139	no	453.1578947	271.8947368	1435	1	1	0
45268	2015-2016	90115	27.1	2	130	79	Male	Non-Hispanic White	0	1.85	0	3251.735764	1	2	1	0	2.1	0.4	4.1	140	107.4	18	18	3.62	0.98	1	Eligible	0	NA	39	no	273.3333333	109.3333333	1435	0	0	0
2662	2007-2008	44238	30.08	2	69	61	Male	Non-Hispanic White	1	2.98	2	6600.068791	0	2	1	0	2.7	0.6	3.5	246	106.6	23	21	4.5	1.32	1	Eligible	0	NA	154	no	318.8888889	191.3333333	1435	0	1	0
31518	2013-2014	75795	30.6	1	106	79	Male	Mexican American	1	1.29	0	1781.891386	0	1	2	1	1.4	0.5	3.5	205	117.5	23	21	4.707	1.53	1	Eligible	0	NA	64	no	512.5	256.25	1435	1	1	0
29954	2013-2014	74180	31.8	2	109	63	Female	Non-Hispanic White	1	3.81	0	17532.23964	1	2	1	0	2	0.6	4.2	205	118.5	15	21	6.62	1.09	1	Eligible	0	NA	67	no	430.5	258.3	1435	1	1	0
37817	2013-2014	82334	52	1	107	50	Female	Non-Hispanic Black	0	0.32	1	3964.082356	0	4	2	2	2	0.7	4.9	205	131.8	12	19	5.974	1.42	1	Eligible	0	NA	61	no	502.25	351.575	1435	1	2	0
32003	2013-2014	76298	38.9	1	104	57	Female	Non-Hispanic White	1	5	2	18634.25506	1	3	0	0	1.4	0.7	4.9	205	115.7	25	22	5.043	1.42	1	Eligible	0	NA	73	no	717.5	502.25	1435	2	2	0
40037	2015-2016	84642	27.5	1	125	54	Female	Non-Hispanic White	0	1.02	1	7760.029702	1	4	2	0	2.9	1.3	8.8	212	102.3	31	37	6.93	2.28	1	Eligible	0	NA	40	no	643.3103448	836.3034483	1435.076923	2	2	0
17064	2009-2010	59120	29.76	2	76	80	Female	Non-Hispanic White	0	1.39	0	4497.25167	1	0	0	0	2.6	0.6	3.3	261	95.1	26	35	6.206	1.24	1	Eligible	0	NA	130	no	331.2692308	198.7615385	1435.5	0	1	0
23841	2011-2012	66162	30.3	2	93	60	Female	Other Hispanic	1	5	2	1842.854668	0	2	0	0	2.3	0.6	3.3	261	97.3	22	29	6.568	1.32	1	Eligible	0	NA	101	no	374.4782609	224.6869565	1435.5	1	1	0
15486	2009-2010	57512	30.83	2	87	55	Female	Mexican American	1	1.69	0	2090.370249	1	2	0	0	2.6	0.5	4.2	171	99	24	19	4.112	0.98	1	Eligible	0	NA	115	no	276.2307692	138.1153846	1436.4	0	0	0
31946	2013-2014	76238	34.8	1	117	61	Female	Other Race - Including Multi-Racial	0	3.39	2	2606.719618	1	3	1	0	1.2	0.4	2.6	221	108.8	19	19	4.913	1.01	1	Eligible	0	NA	80	no	478.8333333	191.5333333	1436.5	1	1	0
37092	2013-2014	81578	31.7	2	113	60	Male	Non-Hispanic White	1	5	0	18603.4854	1	4	1	0	1.8	0.6	3.7	233	108.5	31	23	4.603	1.27	1	Eligible	0	NA	79	no	478.9444444	287.3666667	1436.833333	1	1	0
38590	2013-2014	83138	30.7	2	111	54	Male	Non-Hispanic Black	0	4.28	0	6194.418763	1	2	2	2	2.8	0.7	4.7	214	110	27	21	4.836	0.96	1	Eligible	0	NA	66	yes	359.2142857	251.45	1436.857143	0	1	0
39452	2015-2016	84032	26.8	1	128	51	Male	Mexican American	0	NA	0	4036.783938	1	3	2	2	2.1	0.8	5.5	209	98.5	32	25	5.689	1.24	1	Eligible	0	NA	48	no	547.3809524	437.9047619	1436.875	1	2	0
16524	2009-2010	58571	32.64	1	80	54	Female	Non-Hispanic White	0	0.55	0	3106.429232	0	1	1	1	2.1	0.9	6.1	212	114.3	17	23	6.232	1.53	1	Eligible	0	NA	122	no	615.8095238	554.2285714	1436.888889	2	2	0
18924	2009-2010	61033	32.95	1	85	47	Female	Non-Hispanic Black	0	1.64	0	4518.204867	1	3	0	0	2.3	0.3	2.8	154	120.9	16	18	3.362	1.01	1	Eligible	0	NA	111	yes	187.4782609	56.24347826	1437.333333	0	0	1
41377	2015-2016	86041	29.8	2	133	35	Male	Other Hispanic	1	0.94	1	3701.589512	0	1	0	2	2.6	0.7	4.3	234	94	124	75	6.336	1.06	1	Eligible	0	NA	47	no	387	270.9	1437.428571	1	1	1
35678	2013-2014	80119	33.5	1	105	80	Female	Non-Hispanic White	0	4.51	2	9913.048958	0	3	1	0	1.2	0.4	2.5	230	104.5	18	19	5.663	1.81	1	Eligible	0	NA	64	no	479.1666667	191.6666667	1437.5	1	1	1
13910	2009-2010	55885	27.81	2	77	54	Female	Other Race - Including Multi-Racial	1	1.37	0	4256.986887	0	2	1	0	2.9	0.5	3.1	232	97.5	29	24	5.353	0.96	1	Eligible	0	NA	116	no	248	124	1438.4	0	0	1
756	2007-2008	42260	31.96	2	60	59	Male	Non-Hispanic White	1	NA	0	4778.956668	1	1	1	0	1.9	0.5	2.8	257	109.4	34	25	4.526	0.83	1	Eligible	0	NA	134	yes	378.7368421	189.3684211	1439.2	1	1	1
24887	2011-2012	67258	43	2	94	73	Female	Non-Hispanic White	1	2.04	1	10373.42239	1	2	0	0	1.6	0.3	2.7	160	132.6	23	28	4.707	1.19	1	Eligible	0	NA	106	no	270	81	1440	0	0	1
39557	2015-2016	84142	32.8	1	131	24	Male	Non-Hispanic White	0	5	1	13440.18702	0	3	0	1	2.3	0.5	2.5	288	113.3	47	29	5.172	1.03	1	Eligible	0	NA	49	no	313.0434783	156.5217391	1440	0	0	1
54127	2017-2018	99436	33.5	2	147	22	Female	Non-Hispanic Black	1	1.58	0	3756.099925	0	2	1	0	2.7	0.6	3	288	114.2	158	124	6.698	1.6	1	Eligible	0	NA	33	no	320	192	1440	0	1	1
41351	2015-2016	86014	28.7	1	127	39	Male	Mexican American	1	3.87	0	4337.752199	0	2	1	1	1.9	0.7	4.5	224	103	35	24	5.56	1.47	1	Eligible	0	NA	58	no	530.5263158	371.3684211	1440	1	2	1
48019	2015-2016	92978	54	2	130	64	Male	Non-Hispanic White	1	5	2	27088.52401	1	2	0	0	0.5	0.6	5.4	160	159.6	31	28	2.974	1.24	1	Eligible	0	NA	39	no	1728	1036.8	1440	2	2	1
9417	2007-2008	51266	29.33	1	67	67	Male	Non-Hispanic White	1	2.63	1	8333.62875	1	3	2	0	2.8	0.6	2.9	298	110.4	30	27	7.629	0.93	1	Eligible	0	NA	146	no	308.6428571	185.1857143	1440.333333	0	1	1
51777	2017-2018	96954	29.8	2	136	55	Male	Mexican American	1	0.94	0	2321.955158	0	NA	1	2	2.5	0.6	4.3	201	103.1	52	31	5.689	1.11	1	Eligible	0	NA	31	no	345.72	207.432	1440.5	0	1	1
17498	2009-2010	59563	29.68	1	76	27	Male	Non-Hispanic White	1	3.17	0	14073.62662	1	3	0	1	1.9	0.4	2.8	206	102.2	52	29	5.069	0.75	1	Eligible	0	NA	119	no	303.5789474	121.4315789	1442	0	0	1
35704	2013-2014	80146	28.2	1	107	33	Male	Mexican American	1	0.21	2	7340.480529	0	2	0	2	2	0.5	3.5	206	110.1	20	22	5.25	0.98	1	Eligible	0	NA	61	no	360.5	180.25	1442	0	0	1
31926	2013-2014	76217	35.9	1	106	53	Female	Mexican American	0	0.42	0	3258.076089	0	2	1	0	1.4	0.5	3.5	206	107.2	41	36	4.06	1.4	1	Eligible	0	NA	64	no	515	257.5	1442	1	1	1
45892	2015-2016	90766	34.6	2	123	35	Male	Non-Hispanic White	1	3.23	0	14151.44394	0	NA	0	2	1.6	0.4	2.9	199	111.2	28	29	4.862	1.34	1	Eligible	0	NA	37	no	360.6875	144.275	1442.75	0	0	1
15015	2009-2010	57028	34.92	1	88	55	Male	Mexican American	0	1.91	0	1922.091375	1	4	0	0	1.9	0.6	3.9	222	115.7	21	19	4.551	1.71	1	Eligible	0	NA	111	no	455.6842105	273.4105263	1443	1	1	1
33196	2013-2014	77550	43.4	1	109	26	Male	Mexican American	1	0.72	0	7835.386148	0	2	0	2	2.9	0.6	3.7	234	132.8	91	56	5.327	0.85	1	Eligible	0	NA	81	no	298.5517241	179.1310345	1443	0	0	1
14941	2009-2010	56949	31.89	2	76	44	Female	Non-Hispanic White	0	0.82	0	2945.264584	0	4	0	1	1.4	0.6	3.7	234	106.9	17	24	5.301	2.48	1	Eligible	0	NA	129	no	618.4285714	371.0571429	1443	2	2	1
1228	2007-2008	42745	40.53	1	66	51	Female	Mexican American	1	2.68	2	2826.244622	1	0	0	0	1.7	0.4	2.5	231	120.5	28	27	4.215	1.5	1	Eligible	0	NA	143	yes	339.7058824	135.8823529	1443.75	0	0	1
7046	2007-2008	48808	34.19	1	63	34	Male	Non-Hispanic Black	0	2.49	1	3552.673281	0	3	0	0	2.5	0.9	4.1	317	109.1	44	47	6.051	1.14	1	Eligible	0	NA	134	no	519.88	467.892	1444.111111	1	2	1
19107	2009-2010	61222	33.36	2	88	51	Female	Mexican American	1	NA	0	1926.115906	0	4	0	0	1.5	0.3	2.2	197	108.4	22	25	4.784	1.32	1	Eligible	0	NA	111	no	288.9333333	86.68	1444.666667	0	0	1
56702	2017-2018	102191	33.7	2	139	58	Male	Non-Hispanic White	1	3.37	2	3842.721296	0	0	0	0	1.5	0.9	4.8	271	118.6	31	22	3.957	0.93	1	Eligible	0	NA	29	no	867.2	780.48	1445.333333	2	2	1
31510	2013-2014	75787	31.6	1	113	72	Male	Non-Hispanic White	1	NA	1	2752.468329	1	2	0	2	1.2	0.4	2.4	241	103.8	16	19	6.103	1.06	1	Eligible	0	NA	83	yes	482	192.8	1446	1	1	1
54845	2017-2018	100202	35	2	136	22	Female	Mexican American	0	1.2	0	12054.5681	0	4	0	1	2.2	0.6	4	217	104.5	17	17	3.982	1.66	1	Eligible	0	NA	32	no	394.5454545	236.7272727	1446.666667	1	1	1
16300	2009-2010	58343	34.01	1	77	50	Male	Non-Hispanic White	1	5	2	14923.96408	1	3	0	0	2.2	0.5	2.7	268	120.3	58	34	5.612	1.01	1	Eligible	0	NA	125	no	328.9090909	164.4545455	1447.2	0	0	1
25079	2011-2012	67463	32.5	1	95	28	Male	Non-Hispanic White	1	5	2	21966.27076	0	4	0	1	1.7	0.4	3.2	181	113.8	105	49	3.879	0.85	1	Eligible	0	NA	100	no	340.7058824	136.2823529	1448	0	0	1
25820	2011-2012	68237	29.6	1	94	63	Male	Non-Hispanic White	1	2.41	0	20380.61801	0	2	1	0	1.3	0.4	3.2	181	102.5	21	24	4.836	1.19	1	Eligible	0	NA	90	no	445.5384615	178.2153846	1448	1	0	1
4277	2007-2008	45910	34.36	2	65	55	Female	Non-Hispanic Black	0	1.42	1	5674.784057	1	0	0	1	2.2	0.7	3	338	94.5	28	23	5.844	1.99	1	Eligible	0	NA	134	no	460.9090909	322.6363636	1448.571429	1	2	1
40601	2015-2016	85234	32.2	1	124	32	Male	Other Hispanic	1	1.26	0	6959.87774	1	4	2	1	2.2	0.6	4.1	212	110.8	33	26	5.689	0.91	1	Eligible	0	NA	45	no	395.0909091	237.0545455	1448.666667	1	1	1
52610	2017-2018	97827	27.4	2	138	50	Male	Other Race - Including Multi-Racial	1	5	2	2992.623471	0	2	1	0	1.6	0.3	2.1	207	101.4	25	26	5.094	1.27	1	Eligible	0	NA	34	no	271.6875	81.50625	1449	0	0	1
302	2007-2008	41793	39.23	1	65	43	Male	Non-Hispanic White	0	1.18	1	4651.151515	1	1	0	1	2.2	0.6	4.2	207	143.4	35	29	4.991	1.58	1	Eligible	0	NA	148	no	395.1818182	237.1090909	1449	1	1	1
6475	2007-2008	48208	28.29	1	61	52	Male	Non-Hispanic White	0	4.04	0	13346.64362	1	2	2	1	2.4	0.9	5.8	225	104	54	29	7.008	1.63	1	Eligible	0	NA	151	no	543.75	489.375	1450	1	2	1
47476	2015-2016	92410	49.8	2	123	55	Female	Non-Hispanic White	1	3.62	0	21090.4506	1	NA	1	1	1.3	0.6	3.3	264	148.9	20	21	5.508	1.19	1	Eligible	0	NA	38	no	670.1538462	402.0923077	1452	2	2	1
23511	2011-2012	65822	30.2	1	91	63	Male	Non-Hispanic White	0	2.2	1	14848.11228	0	2	2	2	3.2	0.9	4.4	297	116.8	19	23	5.689	1.19	1	Eligible	0	NA	94	no	408.375	367.5375	1452	1	2	1
11614	2009-2010	53515	31.56	1	84	41	Male	Non-Hispanic White	1	4.08	1	11294.24139	1	2	1	1	1.9	0.5	3.2	227	107.5	30	22	6.568	1.09	1	Eligible	0	NA	130	no	382.3157895	191.1578947	1452.8	1	1	1
29836	2013-2014	74058	34.2	2	110	60	Female	Non-Hispanic Black	0	1.15	1	2013.815004	0	2	2	0	1.6	0.5	3.6	202	104.5	183	60	5.456	1.03	1	Eligible	0	NA	64	no	454.5	227.25	1454.4	1	1	1
21436	2011-2012	63642	28.9	1	93	25	Male	Non-Hispanic Black	1	0.32	1	3556.780975	0	2	1	1	3.6	0.4	2.3	253	96.6	31	23	6.025	1.29	1	Eligible	1	No - Condition not listed as a multiple cause of death	43	no	161.6388889	64.65555556	1454.75	0	0	1
46819	2015-2016	91725	33.2	2	132	57	Female	Non-Hispanic White	1	3.99	0	24209.62643	0	2	0	0	2.3	0.4	2.3	253	117.1	16	16	5.069	1.16	1	Eligible	0	NA	44	no	253	101.2	1454.75	0	0	1
39206	2015-2016	83773	30.2	1	131	80	Female	Non-Hispanic White	0	3.57	1	6656.569814	1	0	0	0	4.7	0.6	2.9	301	108.4	28	32	3.517	1.32	1	Eligible	0	NA	49	no	185.7234043	111.4340426	1454.833333	0	0	1
48951	2017-2018	93957	29.1	2	139	41	Female	Non-Hispanic White	1	1.99	0	5997.949328	1	4	0	2	2.7	0.4	2	291	97.5	32	22	5.586	0.93	1	Eligible	0	NA	29	no	215.5555556	86.22222222	1455	0	0	1
41100	2015-2016	85750	30.6	2	120	64	Female	Other Race - Including Multi-Racial	0	5	0	3685.5079	1	0	0	0	2.5	0.4	2.8	208	101.2	21	26	6.905	1.27	1	Eligible	0	NA	38	no	232.96	93.184	1456	0	0	1
53025	2017-2018	98270	43.2	2	134	62	Female	Non-Hispanic Black	0	1.35	1	3775.365592	1	NA	1	2	1.9	0.4	2.6	224	110.3	24	26	3.75	2.07	1	Eligible	0	NA	33	no	306.5263158	122.6105263	1456	0	0	1
10543	2009-2010	52422	30.96	3	86	70	Male	Mexican American	0	0.92	0	1388.07519	1	1	0	0	3.4	0.6	4.8	182	107	11	17	4.655	1.14	1	Eligible	1	Yes - Condition listed as a multiple cause of death	44	yes	256.9411765	154.1647059	1456	0	0	1
50761	2017-2018	95867	48.4	2	139	34	Female	Non-Hispanic White	0	1.27	0	3529.469436	1	4	2	2	2.8	0.7	5.6	182	124	16	15	4.319	0.65	1	Eligible	0	NA	31	no	364	254.8	1456	0	1	1
18876	2009-2010	60984	36.13	2	84	30	Female	Non-Hispanic Black	1	5	0	4705.415135	0	3	0	0	2	0.6	2.8	312	115	24	27	6.336	1.37	1	Eligible	0	NA	118	no	436.8	262.08	1456	1	1	1
9268	2007-2008	51112	45.31	1	63	25	Male	Non-Hispanic Black	0	4.84	1	4240.93269	1	4	0	0	3.3	1	4	364	130.4	24	20	7.629	1.09	1	Eligible	0	NA	134	no	441.2121212	441.2121212	1456	1	2	1
34036	2013-2014	78410	36	1	113	45	Female	Other Hispanic	1	NA	1	6378.052776	1	1	0	0	2.1	0.8	5.3	220	112.1	32	30	4.629	0.88	1	Eligible	0	NA	82	no	555.2380952	444.1904762	1457.5	1	2	1
20905	2011-2012	63091	31.3	2	93	70	Male	Non-Hispanic White	1	4.48	2	9878.564807	1	3	1	0	2.1	0.7	4.4	232	121.8	25	19	5.456	1.58	1	Eligible	0	NA	103	no	486.0952381	340.2666667	1458.285714	1	2	1
39143	2013-2014	83708	49.4	1	112	64	Male	Non-Hispanic White	0	2.09	1	17017.74896	1	2	0	0	2.1	0.6	5	175	157.6	17	20	4.163	0.91	1	Eligible	0	NA	84	yes	416.6666667	250	1458.333333	1	1	1
48172	2015-2016	93143	27.6	2	124	68	Male	Non-Hispanic White	0	3.37	1	26708.64977	1	1	1	2	1.3	0.7	4.6	222	98.4	27	25	5.431	1.03	1	Eligible	0	NA	44	no	785.5384615	549.8769231	1458.857143	2	2	1
7651	2007-2008	49432	27.29	2	74	54	Male	Non-Hispanic White	1	2.02	0	12566.46773	1	2	1	2	2	0.5	3.2	228	98.3	34	22	6.982	0.83	1	Eligible	0	NA	139	no	364.8	182.4	1459.2	0	0	1
51820	2017-2018	97000	25.7	1	138	33	Male	Other Race - Including Multi-Racial	1	NA	2	6094.88267	0	0	0	0	2.6	0.7	4.5	227	98.4	37	33	7.861	1.24	1	Eligible	0	NA	28	no	392.8846154	275.0192308	1459.285714	1	1	1
11352	2009-2010	53249	37.43	1	80	33	Female	Non-Hispanic White	0	0.86	0	2694.931456	0	3	2	1	2.5	0.6	6	146	112.2	18	18	6.206	1.27	1	Eligible	0	NA	122	no	350.4	210.24	1460	0	1	1
40142	2015-2016	84752	31.9	1	131	62	Male	Non-Hispanic White	1	2.36	1	17472.02938	0	2	2	0	1.5	0.7	5.3	193	117.5	24	26	5.456	1.47	1	Eligible	0	NA	48	no	681.9333333	477.3533333	1461.285714	2	2	1
39876	2015-2016	84475	27.4	2	126	25	Male	Non-Hispanic White	1	1.49	1	8235.85564	0	3	2	0	3.3	1	5.6	261	100.8	62	28	6.543	1.16	1	Eligible	0	NA	56	no	442.9090909	442.9090909	1461.6	1	2	1
32536	2013-2014	76859	28.9	2	115	32	Male	Other Race - Including Multi-Racial	0	3.33	1	4580.399854	0	4	2	2	3.3	0.9	5.9	223	96.2	47	28	4.06	0.72	1	Eligible	0	NA	69	no	398.6969697	358.8272727	1461.888889	1	2	1
25304	2011-2012	67703	33.7	3	92	72	Male	Mexican American	1	1.98	0	3712.003555	1	2	1	2	1.5	0.5	3.4	215	117.6	19	20	4.474	1.4	1	Eligible	0	NA	100	no	487.3333333	243.6666667	1462	1	1	1
11197	2009-2010	53093	44.96	2	75	63	Female	Non-Hispanic White	0	1.94	1	4429.925442	1	0	0	0	2.8	0.6	4.1	214	120	44	41	4.189	1.55	1	Eligible	0	NA	132	yes	313.3571429	188.0142857	1462.333333	0	1	1
11370	2009-2010	53268	48.2	1	87	71	Female	Non-Hispanic White	1	3.23	1	7803.407119	1	1	0	0	1.7	0.4	2.6	225	123.7	31	32	4.681	1.84	1	Eligible	0	NA	115	no	344.1176471	137.6470588	1462.5	0	0	1
26644	2011-2012	69088	38.2	2	93	67	Female	Other Hispanic	1	0.99	0	1842.854668	0	0	0	0	1.4	0.8	4.7	249	116.5	13	19	4.189	1.09	1	Eligible	0	NA	103	no	835.9285714	668.7428571	1462.875	2	2	1
12629	2009-2010	54567	31.3	3	86	20	Male	Other Hispanic	0	0.91	1	3536.056389	0	2	2	0	2.4	0.6	4.2	209	95	83	41	4.5	0.98	1	Eligible	0	NA	124	no	365.75	219.45	1463	0	1	1
28924	2011-2012	71474	38	2	95	25	Male	Non-Hispanic Black	0	0.42	1	3171.281458	0	2	0	0	2.1	0.5	3	244	127	41	33	5.663	1.09	1	Eligible	0	NA	93	no	348.5714286	174.2857143	1464	0	0	1
4007	2007-2008	45625	28.38	1	72	76	Male	Other Hispanic	1	1.96	1	1520.123681	1	2	0	2	2	0.5	4	183	111.1	37	30	5.637	1.45	1	Eligible	1	No - Condition not listed as a multiple cause of death	37	yes	366	183	1464	0	0	1
36472	2013-2014	80939	31.4	2	105	47	Male	Non-Hispanic White	1	2.2	0	17265.67603	0	4	1	0	2	0.6	4.8	183	107	26	22	4.215	1.34	1	Eligible	0	NA	58	no	439.2	263.52	1464	1	1	1
12917	2009-2010	54869	41.49	2	79	53	Female	Non-Hispanic White	0	5	2	17490.72329	0	3	1	0	1	0.5	4	183	132.6	41	24	5.043	1.5	1	Eligible	0	NA	116	no	732	366	1464	2	2	1
10603	2009-2010	52483	33.57	1	84	20	Female	Non-Hispanic White	0	5	0	10603.049	0	0	0	0	2.1	0.7	4.1	250	105.3	31	28	4.888	1.24	1	Eligible	0	NA	130	no	488.0952381	341.6666667	1464.285714	1	2	1
48817	2017-2018	93812	31.1	2	147	67	Male	Non-Hispanic White	1	5	2	46082.65923	1	2	1	0	1.5	0.6	4.6	191	113.1	31	23	3.517	0.75	1	Eligible	0	NA	34	yes	585.7333333	351.44	1464.333333	2	2	1
467	2007-2008	41962	29.51	1	63	48	Male	Non-Hispanic White	1	5	1	15066.21644	1	3	0	2	2	0.7	4.4	233	106.3	33	25	4.888	1.11	1	Eligible	0	NA	134	no	512.6	358.82	1464.571429	1	2	1
22709	2011-2012	64979	42.9	2	99	47	Female	Non-Hispanic Black	0	0.19	1	3051.305897	1	0	0	0	1.5	0.4	2.7	217	113.1	15	19	4.681	1.27	1	Eligible	0	NA	97	no	390.6	156.24	1464.75	1	0	1
39793	2015-2016	84389	42.5	2	130	66	Female	Non-Hispanic White	1	5	0	8921.875994	1	3	1	1	1.9	0.6	4.7	187	146.4	50	45	5.224	1.55	1	Eligible	0	NA	39	no	462.5789474	277.5473684	1464.833333	1	1	1
47604	2015-2016	92544	31.1	1	133	62	Male	Mexican American	0	2.44	1	1470.435158	1	2	0	0	2.4	0.7	3.9	263	103.2	37	40	6.698	1.66	1	Eligible	0	NA	44	no	427.375	299.1625	1465.285714	1	1	1
49887	2017-2018	94946	35.7	2	141	23	Male	Non-Hispanic White	1	1	0	9827.589629	0	4	2	2	2.2	0.5	3.9	188	132.5	100	38	4.422	0.85	1	Eligible	0	NA	32	no	333.2727273	166.6363636	1466.4	0	0	1
56241	2017-2018	101695	42.4	2	136	45	Female	Other Race - Including Multi-Racial	0	0.79	0	1779.276752	1	4	2	0	2.1	0.5	3.9	188	132.8	62	31	5.741	1.32	1	Eligible	0	NA	31	no	349.1428571	174.5714286	1466.4	0	0	1
36903	2013-2014	81385	33.7	1	105	69	Male	Non-Hispanic White	1	5	2	20467.66767	1	2	1	0	1.9	0.5	4.5	163	120.3	26	24	4.577	1.14	1	Eligible	0	NA	64	yes	386.0526316	193.0263158	1467	1	1	1
56252	2017-2018	101707	34.4	2	147	79	Female	Non-Hispanic White	0	1.42	1	10242.17193	1	NA	1	0	1	0.8	3.6	326	123.8	16	20	4.215	1.24	1	Eligible	0	NA	36	yes	1173.6	938.88	1467	2	2	1
51883	2017-2018	97064	32.1	2	136	24	Male	Mexican American	1	1.82	2	10459.61431	0	2	0	1	2.3	0.5	2.9	253	106	17	20	4.913	1.24	1	Eligible	0	NA	32	no	319	159.5	1467.4	0	0	1
23597	2011-2012	65910	31.1	2	100	36	Male	Other Race - Including Multi-Racial	1	5	2	2402.371661	0	3	0	0	2.1	0.5	2.9	253	109.2	21	21	4.707	1.32	1	Eligible	0	NA	99	no	349.3809524	174.6904762	1467.4	0	0	1
14704	2009-2010	56705	40.23	1	84	31	Female	Non-Hispanic Black	0	1.09	0	4327.6709	0	NA	0	0	1.3	0.3	1.7	259	107.9	8	18	5.767	1.32	1	Eligible	0	NA	130	no	338.6923077	101.6076923	1467.666667	0	0	1
19373	2009-2010	61501	36.21	2	85	46	Female	Mexican American	0	NA	0	2375.255805	1	3	0	0	1.7	0.5	3.4	216	105.7	19	20	4.034	1.37	1	Eligible	1	No - Condition not listed as a multiple cause of death	100	no	432	216	1468.8	1	1	1
35532	2013-2014	79970	30.5	1	116	71	Male	Non-Hispanic Black	0	1.04	1	2217.338637	0	0	0	0	0.7	0.3	3.9	113	102.9	15	15	4.37	1.09	1	Eligible	1	No - Condition not listed as a multiple cause of death	36	no	629.5714286	188.8714286	1469	2	1	1
29250	2011-2012	71810	30	2	94	33	Male	Other Hispanic	1	1.47	1	5770.688902	0	4	0	2	2.5	0.6	3.9	226	97.8	122	50	4.422	0.96	1	Eligible	0	NA	106	no	352.56	211.536	1469	0	1	1
45542	2015-2016	90397	34.3	1	120	60	Female	Non-Hispanic White	0	4.67	0	27824.79682	1	2	1	0	1.8	0.6	3.9	226	108.4	18	18	4.034	1.6	1	Eligible	0	NA	38	no	489.6666667	293.8	1469	1	1	1
11909	2009-2010	53824	28.08	2	85	74	Female	Other Race - Including Multi-Racial	1	1.01	0	3523.605621	1	NA	0	0	1.4	0.4	2.8	210	95.9	19	28	5.172	1.99	1	Eligible	0	NA	109	no	420	168	1470	1	0	1
45362	2015-2016	90212	34.2	2	122	61	Male	Other Hispanic	1	NA	2	1498.405266	1	4	1	2	2.5	0.6	3.6	245	113.5	28	24	5.224	1.6	1	Eligible	0	NA	58	no	352.8	211.68	1470	0	1	1
39944	2015-2016	84545	30	2	132	47	Male	Non-Hispanic White	0	3.57	0	16884.9609	1	3	0	2	1.9	0.6	3.5	252	107	35	29	4.732	1.14	1	Eligible	0	NA	46	no	464.2105263	278.5263158	1470	1	1	1
8577	2007-2008	50390	29.73	1	71	74	Female	Mexican American	0	0.98	0	1849.075217	1	3	1	0	2.3	0.7	3.6	286	103.4	16	21	5.146	1.34	1	Eligible	0	NA	155	no	447.6521739	313.3565217	1470.857143	1	1	1
2580	2007-2008	44154	32.77	1	62	35	Male	Non-Hispanic White	0	4.84	0	10092.5555	0	4	1	2	3	1.1	5.8	279	120.9	30	25	5.586	1.4	1	Eligible	0	NA	144	no	539.4	593.34	1471.090909	1	2	1
34009	2013-2014	78382	30.2	2	118	46	Male	Non-Hispanic Black	1	0.9	1	2946.492295	0	3	2	0	4.1	0.7	3.8	271	102.5	19	23	4.655	2.17	1	Eligible	0	NA	81	no	251.1707317	175.8195122	1471.142857	0	0	1
19554	2009-2010	61685	26.49	2	79	59	Female	Non-Hispanic White	1	5	2	18008.08481	0	1	0	1	1.8	0.5	2	368	101.9	27	26	5.25	0.98	1	Eligible	0	NA	119	no	408.8888889	204.4444444	1472	1	1	1
9557	2007-2008	51411	31.29	1	63	80	Female	Non-Hispanic White	0	1.67	1	5753.201942	1	2	1	0	1.6	0.6	4.8	184	111.7	9	22	4.577	1.06	1	Eligible	1	No - Condition not listed as a multiple cause of death	38	no	552	331.2	1472	1	2	1
45211	2015-2016	90057	33.8	2	129	68	Male	Non-Hispanic White	1	3.12	0	24561.82444	0	2	1	2	1.1	0.8	5.1	231	111.5	30	27	3.026	1.14	1	Eligible	0	NA	52	yes	1071	856.8	1472.625	2	2	1
37766	2013-2014	82281	42.1	2	111	41	Female	Non-Hispanic Black	1	0.78	1	4787.448677	1	3	0	2	1.3	0.5	2.8	263	121.5	17	20	4.422	1.68	1	Eligible	0	NA	65	no	566.4615385	283.2307692	1472.8	1	1	1
1947	2007-2008	43496	30.47	2	66	43	Male	Non-Hispanic Black	1	3.3	1	5179.247116	0	3	0	0	1.9	0.6	4	221	100.5	43	31	6.181	1.27	1	Eligible	0	NA	146	no	465.2631579	279.1578947	1473.333333	1	1	1
3698	2007-2008	45311	35.34	1	59	68	Male	Non-Hispanic Black	1	2.92	1	1180.124029	1	1	1	0	1	0.4	2.2	268	120	18	27	4.034	1.16	1	Eligible	1	No - Condition not listed as a multiple cause of death	95	no	589.6	235.84	1474	2	1	1
51340	2017-2018	96486	32.4	2	139	77	Male	Non-Hispanic White	1	0.85	0	1380.99597	0	0	0	0	2.2	0.7	6.7	154	127	25	17	4.448	1.29	1	Eligible	0	NA	31	no	469	328.3	1474	1	2	1
34244	2013-2014	78627	32.4	2	109	69	Male	Non-Hispanic White	1	5	1	18975.20707	1	1	0	0	1.1	0.4	2.6	227	112.1	28	28	4.008	1.68	1	Eligible	0	NA	68	no	536.5454545	214.6181818	1475.5	1	1	1
14840	2009-2010	56846	33.41	1	86	32	Male	Non-Hispanic White	1	4.67	0	11115.44991	1	2	0	0	2.6	0.5	3.6	205	105.9	24	23	5.586	0.8	1	Eligible	0	NA	129	no	283.8461538	141.9230769	1476	0	0	1
30501	2013-2014	74742	31.5	2	113	73	Female	Non-Hispanic White	0	3.6	1	12106.78758	1	2	0	0	2.2	0.6	4.1	216	101.4	39	37	4.991	1.29	1	Eligible	0	NA	79	no	402.5454545	241.5272727	1476	1	1	1
9762	2007-2008	51623	32.27	1	62	72	Male	Non-Hispanic White	0	0.95	0	4583.223797	0	2	2	0	1.3	0.8	4.9	241	116.2	36	40	2.896	1.09	1	Eligible	1	No - Condition not listed as a multiple cause of death	30	yes	908.3846154	726.7076923	1476.125	2	2	1
38291	2013-2014	82826	29.1	2	108	64	Male	Other Race - Including Multi-Racial	1	5	2	2124.002402	1	2	0	1	2.7	0.5	3.5	211	94.6	35	29	6.336	0.91	1	Eligible	0	NA	75	no	273.5185185	136.7592593	1477	0	0	1
23052	2011-2012	65339	37.5	2	92	60	Male	Other Hispanic	1	5	0	1684.05622	0	4	1	2	1.8	0.5	3.5	211	123.5	22	22	3.879	0.96	1	Eligible	0	NA	84	no	410.2777778	205.1388889	1477	1	1	1
35570	2013-2014	80008	40.5	1	118	67	Female	Other Hispanic	0	NA	0	2424.839646	1	0	0	0	2.3	0.4	3	197	119.8	28	28	3.853	1.24	1	Eligible	0	NA	82	no	256.9565217	102.7826087	1477.5	0	0	1
3123	2007-2008	44720	31.38	1	63	58	Male	Non-Hispanic White	1	5	0	13296.35555	1	2	1	1	2.6	0.9	3.9	341	117.5	43	43	5.069	1.4	1	Eligible	0	NA	133	yes	511.5	460.35	1477.666667	1	2	1
19589	2009-2010	61721	37.42	2	78	31	Female	Non-Hispanic Black	1	0.35	0	5828.102382	1	0	0	0	2.7	0.9	4.7	283	113.8	15	20	4.344	0.96	1	Eligible	0	NA	122	no	492.6296296	443.3666667	1477.888889	1	2	1
38985	2013-2014	83544	29.6	2	118	68	Male	Mexican American	0	1.29	1	1017.861763	1	2	1	2	2.5	0.6	4.9	181	105	26	21	3.569	0.91	1	Eligible	0	NA	81	no	354.76	212.856	1478.166667	0	1	1
2393	2007-2008	43957	28.83	2	71	44	Male	Other Hispanic	0	NA	2	3785.402267	0	0	0	0	1.9	0.5	2.8	264	98	40	29	4.732	0.98	1	Eligible	0	NA	152	no	389.0526316	194.5263158	1478.4	1	1	1
495	2007-2008	41991	27.24	2	66	66	Male	Mexican American	1	0.35	0	1362.60534	0	4	1	2	2.3	0.5	3.2	231	99	20	25	5.198	0.98	1	Eligible	0	NA	149	no	321.3913043	160.6956522	1478.4	0	0	1
31017	2013-2014	75277	48.3	2	107	70	Male	Non-Hispanic White	1	1.08	0	3436.832003	1	2	0	0	1.7	0.7	4.6	225	150.4	18	22	5.793	1.03	1	Eligible	0	NA	74	no	608.8235294	426.1764706	1478.571429	2	2	1
16009	2009-2010	58048	28.42	2	80	40	Male	Non-Hispanic White	1	0.89	1	3324.56025	1	4	2	0	2.4	0.5	4.3	172	105.6	20	20	6.025	0.57	1	Eligible	0	NA	122	no	308.1666667	154.0833333	1479.2	0	0	1
37453	2013-2014	81954	34.4	2	109	23	Male	Non-Hispanic White	1	4.77	1	15392.90617	0	3	0	1	2.2	0.6	3.3	269	115.2	45	29	3.207	1.29	1	Eligible	0	NA	66	no	403.5	242.1	1479.5	1	1	1
3882	2007-2008	45499	37.65	2	62	73	Male	Non-Hispanic White	0	5	0	4721.687224	0	2	0	0	1.3	0.5	4.9	151	127.7	24	20	4.215	1.32	1	Eligible	0	NA	155	yes	569.1538462	284.5769231	1479.8	1	1	1
4715	2007-2008	46368	33.52	1	72	68	Female	Other Hispanic	1	5	2	1735.565925	1	2	0	0	1.1	0.3	2	222	108	37	29	5.043	1.53	1	Eligible	0	NA	148	no	403.6363636	121.0909091	1480	1	0	1
14724	2009-2010	56725	35.88	2	76	73	Male	Non-Hispanic White	0	0.54	1	4679.50479	1	2	0	1	1.1	0.4	3.2	185	126	12	25	5.715	1.03	1	Eligible	1	No - Condition not listed as a multiple cause of death	33	yes	538.1818182	215.2727273	1480	1	1	1
31951	2013-2014	76243	50.4	1	111	59	Female	Mexican American	0	1.93	0	3623.743282	0	2	1	0	1.9	0.6	4	222	130.1	26	21	3.646	1.16	1	Eligible	0	NA	68	no	467.3684211	280.4210526	1480	1	1	1
28920	2011-2012	71470	31.4	1	98	80	Female	Non-Hispanic White	1	3.48	1	9679.579595	1	0	0	0	1.6	0.7	3.5	296	105	19	25	4.37	1.34	1	Eligible	0	NA	94	yes	647.5	453.25	1480	2	2	1
53860	2017-2018	99154	30.9	2	140	24	Male	Other Race - Including Multi-Racial	1	2.04	1	1714.765175	0	0	0	2	1.9	0.7	3.3	314	105.7	33	21	5.043	0.91	1	Eligible	0	NA	28	no	545.3684211	381.7578947	1480.285714	1	2	1
3599	2007-2008	45211	32.81	2	61	80	Male	Non-Hispanic White	1	1.81	1	2879.53092	1	2	1	0	2.4	0.7	5.4	192	128.9	14	17	4.836	1.09	1	Eligible	1	Yes - Condition listed as a multiple cause of death	55	yes	432	302.4	1481.142857	1	1	1
8229	2007-2008	50031	33.08	1	72	78	Female	Other Hispanic	0	0.94	0	2296.41307	0	0	0	0	1.1	0.5	4.6	161	106.5	13	24	6.206	1.76	1	Eligible	0	NA	152	no	673.2727273	336.6363636	1481.2	2	2	1
12482	2009-2010	54416	42.84	1	77	52	Female	Non-Hispanic White	0	0.96	2	3749.75126	0	2	1	0	2	0.5	3.9	190	119.1	14	16	5.844	0.98	1	Eligible	0	NA	125	no	370.5	185.25	1482	0	1	1
15549	2009-2010	57578	33.15	1	75	28	Male	Other Hispanic	1	5	0	5302.105933	0	4	0	0	3	0.7	4.2	247	110.8	52	62	4.81	1.14	1	Eligible	0	NA	120	no	345.8	242.06	1482	0	1	1
2353	2007-2008	43914	33.47	2	62	54	Female	Other Hispanic	1	0.69	0	1900.777562	1	2	0	0	2.5	0.9	4.8	278	112.1	17	19	4.81	1.27	1	Eligible	0	NA	155	yes	533.76	480.384	1482.666667	1	2	1
44422	2015-2016	89227	33.9	2	130	33	Female	Other Hispanic	0	1.73	0	6133.81172	0	NA	0	0	2.6	0.5	3.5	212	110.8	18	20	6.336	2.17	1	Eligible	0	NA	40	no	285.3846154	142.6923077	1484	0	0	1
11042	2009-2010	52936	37.99	2	76	73	Female	Non-Hispanic White	0	1.85	1	6836.670041	1	2	0	0	1.4	0.5	3.2	232	118.7	19	22	4.422	1.63	1	Eligible	0	NA	129	no	530.2857143	265.1428571	1484.8	1	1	1
25002	2011-2012	67380	47.1	2	99	58	Female	Non-Hispanic Black	0	1.88	0	2620.589682	1	1	1	0	3.3	0.4	2.2	270	126	27	25	6.258	1.89	1	Eligible	0	NA	97	no	180	72	1485	0	0	1
17295	2009-2010	59356	32.13	2	88	32	Male	Mexican American	0	NA	1	4066.534892	0	2	1	2	1.7	0.4	3	198	105.3	31	27	4.551	1.11	1	Eligible	0	NA	112	no	349.4117647	139.7647059	1485	0	0	1
46534	2015-2016	91428	34.7	1	121	22	Male	Non-Hispanic White	1	1.99	1	19913.14947	0	4	2	2	1.6	0.4	3	198	114.5	18	22	4.577	1.22	1	Eligible	0	NA	53	no	371.25	148.5	1485	1	0	1
4033	2007-2008	45653	33.57	1	68	46	Female	Non-Hispanic Black	0	0.82	0	4739.922335	1	0	0	0	1.1	0.4	2	297	107.8	17	26	4.577	2.02	1	Eligible	1	Yes - Condition listed as a multiple cause of death	115	no	540	216	1485	1	1	1
8401	2007-2008	50206	34.99	2	60	31	Female	Non-Hispanic White	0	1.19	1	6117.176819	0	4	2	1	3.7	0.7	4	260	122.3	23	21	6.155	0.85	1	Eligible	0	NA	133	no	281.0810811	196.7567568	1485.714286	0	1	1
13651	2009-2010	55617	35.62	2	75	33	Male	Non-Hispanic White	1	NA	2	11559.18411	0	0	0	1	2	0.7	5	208	119.8	38	25	4.836	1.09	1	Eligible	0	NA	130	no	520	364	1485.714286	1	2	1
44370	2015-2016	89172	35.1	2	126	32	Male	Non-Hispanic White	1	1.17	0	4981.729828	0	3	2	1	2.4	0.7	5.1	204	114.7	31	23	5.094	0.88	1	Eligible	0	NA	55	no	433.5	303.45	1486.285714	1	1	1
19727	2009-2010	61866	33.33	2	77	74	Female	Non-Hispanic White	1	2.4	1	6233.550908	1	0	0	0	2.4	0.5	3.7	201	105.1	12	19	4.577	1.29	1	Eligible	0	NA	116	no	309.875	154.9375	1487.4	0	0	1
17891	2009-2010	59965	28.41	2	82	30	Female	Other Hispanic	0	1.12	1	4470.827366	0	4	2	0	3.1	1.2	6.2	288	93.4	31	28	4.086	0.78	1	Eligible	0	NA	127	no	576	691.2	1488	2	2	1
34191	2013-2014	78572	28.3	2	108	51	Male	Non-Hispanic White	0	3.68	2	21362.92553	0	4	0	1	1.6	0.6	3.9	229	113	13	21	5.663	0.85	1	Eligible	0	NA	75	no	558.1875	334.9125	1488.5	1	2	1
10747	2009-2010	52632	33.01	1	88	61	Male	Other Hispanic	1	4.64	2	1037.224912	1	4	1	1	1.3	0.3	2.9	154	119.2	52	48	5.275	0.96	1	Eligible	0	NA	111	yes	343.5384615	103.0615385	1488.666667	0	0	1
39733	2015-2016	84329	29.8	2	129	38	Male	Other Hispanic	1	NA	0	4930.795532	0	4	1	2	2.5	0.5	3.9	191	96.5	40	29	6.853	0.91	1	Eligible	0	NA	52	no	297.96	148.98	1489.8	0	0	1
20749	2011-2012	62929	28.1	2	95	68	Male	Non-Hispanic Black	1	NA	0	1548.887132	1	1	1	1	2.3	0.5	2.7	276	100.6	22	26	4.163	1.24	1	Eligible	0	NA	91	yes	324	162	1490.4	0	0	1
4741	2007-2008	46394	33.51	1	70	66	Male	Non-Hispanic White	1	5	0	6972.329298	1	3	1	1	1.8	0.5	3.6	207	118.9	38	28	4.008	1.14	1	Eligible	0	NA	142	no	414	207	1490.4	1	1	1
24600	2011-2012	66961	25.3	1	101	36	Male	Other Race - Including Multi-Racial	1	3.67	2	3308.403761	0	2	0	0	3.5	0.5	2.9	257	94.5	26	30	5.819	1.14	1	Eligible	0	NA	96	no	212.9428571	106.4714286	1490.6	0	0	1
13152	2009-2010	55108	29.34	2	86	63	Female	Mexican American	1	NA	0	1041.60641	0	1	0	0	1.4	0.5	2.9	257	97.7	26	25	5.069	1.68	1	Eligible	0	NA	114	no	532.3571429	266.1785714	1490.6	1	1	1
36351	2013-2014	80816	26	2	105	31	Female	Other Hispanic	1	0.84	1	5093.108755	0	2	0	0	3.1	0.7	4.5	232	97.1	32	24	5.224	1.5	1	Eligible	0	NA	58	no	336.7741935	235.7419355	1491.428571	0	1	1
14793	2009-2010	56798	45.65	2	80	70	Male	Non-Hispanic White	1	1.92	1	1645.552648	0	2	0	2	1.1	0.4	3.9	153	138.3	23	21	5.431	1.11	1	Eligible	0	NA	122	no	542.4545455	216.9818182	1491.75	1	1	1
1143	2007-2008	42659	28.69	1	69	40	Male	Mexican American	1	1.94	0	4045.372914	0	4	0	2	1.7	0.4	2.7	221	99.8	42	25	5.663	1.16	1	Eligible	0	NA	135	no	351	140.4	1491.75	0	0	1
38441	2013-2014	82982	30.4	1	117	74	Female	Mexican American	0	1.6	0	2323.77718	1	2	0	0	3.1	0.6	4.5	199	102.5	20	25	5.405	1.37	1	Eligible	0	NA	80	no	288.8709677	173.3225806	1492.5	0	0	1
2742	2007-2008	44320	28.58	1	61	48	Male	Non-Hispanic White	1	1.62	0	16989.85167	0	4	0	1	0.7	0.6	4	224	105.2	30	26	5.456	1.37	1	Eligible	0	NA	150	no	1280	768	1493.333333	2	2	1
48729	2017-2018	93721	35.9	2	136	60	Female	Mexican American	1	3.04	0	1431.508556	0	2	0	0	2.9	0.4	2.5	239	113.2	53	36	3.155	1.16	1	Eligible	0	NA	32	no	206.0344828	82.4137931	1493.75	0	0	1
14862	2009-2010	56868	34.48	2	82	33	Female	Other Hispanic	1	1.13	2	4470.827366	0	NA	0	0	2.5	0.7	4.2	249	114.7	15	20	4.163	1.03	1	Eligible	0	NA	127	no	418.32	292.824	1494	1	1	1
37586	2013-2014	82093	24.8	1	112	36	Male	Non-Hispanic White	0	0.77	1	3140.868215	0	4	2	0	2.9	0.6	5.5	163	99.9	58	29	6.568	1.14	1	Eligible	0	NA	77	yes	309.137931	185.4827586	1494.166667	0	1	1
21995	2011-2012	64228	37	2	91	44	Male	Non-Hispanic White	0	5	1	30820.62963	0	4	1	0	2.1	0.7	4.8	218	121.7	27	19	6.362	1.03	1	Eligible	0	NA	105	yes	498.2857143	348.8	1494.857143	1	2	1
35220	2013-2014	79644	33.8	1	109	47	Male	Other Hispanic	0	0.61	1	6091.712174	0	4	0	1	1.4	0.5	2.3	325	128	23	24	2.638	1.09	1	Eligible	0	NA	83	no	533.9285714	266.9642857	1495	1	1	1
7160	2007-2008	48927	23.33	2	65	67	Male	Mexican American	1	1.84	0	1680.523876	0	4	2	2	1.5	0.6	4.6	195	101.8	46	37	6.439	1.16	1	Eligible	0	NA	135	yes	598	358.8	1495	2	2	1
12665	2009-2010	54607	34.32	1	75	70	Male	Mexican American	1	1.2	0	2019.199973	1	1	1	1	2.5	0.4	3.1	193	108	25	23	4.991	1.29	1	Eligible	0	NA	119	no	239.32	95.728	1495.75	0	0	1
34209	2013-2014	78591	36	1	112	70	Female	Non-Hispanic White	1	0.97	0	3707.875482	1	NA	0	1	1.3	0.4	3.1	193	123	23	23	5.12	1.24	1	Eligible	0	NA	77	yes	460.2307692	184.0923077	1495.75	1	0	1
27031	2011-2012	69491	48	1	93	67	Female	Other Hispanic	0	0.77	0	1891.848036	0	1	0	0	2.2	0.4	3.2	187	130.7	26	28	3.207	1.4	1	Eligible	0	NA	87	no	272	108.8	1496	0	0	1
131	2007-2008	41613	32.42	2	70	71	Male	Non-Hispanic Black	1	5	2	1074.914757	0	1	1	0	1.9	0.5	3.4	220	116.1	40	45	3.905	1.01	1	Eligible	0	NA	133	no	393.6842105	196.8421053	1496	1	1	1
28738	2011-2012	71279	25.1	1	98	40	Male	Non-Hispanic White	1	1.11	1	4547.634734	1	4	2	0	1.9	0.5	4.4	170	100	36	23	5.017	0.8	1	Eligible	0	NA	94	no	393.6842105	196.8421053	1496	1	1	1
12601	2009-2010	54539	32.52	1	77	59	Female	Non-Hispanic White	1	3.71	1	3860.665884	0	4	1	1	1.8	0.5	3.9	192	120	16	15	3.957	1.99	1	Eligible	0	NA	124	no	416	208	1497.6	1	1	1
8057	2007-2008	49857	39.43	2	61	59	Female	Other Hispanic	1	NA	0	2556.994079	0	0	0	0	2.3	0.5	3.2	234	122.7	28	33	5.069	1.58	1	Eligible	0	NA	138	no	325.5652174	162.7826087	1497.6	0	0	1
2981	2007-2008	44569	26.49	1	67	66	Male	Non-Hispanic White	1	1.49	1	2905.44349	1	2	0	2	1.6	0.6	4.3	209	102.1	26	24	4.629	1.06	1	Eligible	0	NA	148	no	561.6875	337.0125	1497.833333	1	2	1
3185	2007-2008	44785	32.87	1	68	46	Male	Non-Hispanic Black	1	5	2	4456.05935	0	2	0	1	2.4	0.7	4.5	233	113	37	30	5.741	1.19	1	Eligible	0	NA	138	no	436.875	305.8125	1497.857143	1	1	1
41110	2015-2016	85761	34.9	2	125	54	Female	Non-Hispanic Black	1	2.23	1	3995.978687	0	NA	0	0	2.9	0.4	2.8	214	104.3	15	14	7.267	1.4	1	Eligible	0	NA	51	no	206.6206897	82.64827586	1498	0	0	1
14198	2009-2010	56185	32.28	2	88	23	Male	Non-Hispanic White	0	1.04	1	4753.581439	0	4	2	0	2.9	0.7	4.9	214	118.1	17	16	4.913	1.24	1	Eligible	0	NA	125	no	361.5862069	253.1103448	1498	0	1	1
37134	2013-2014	81622	37.9	1	107	65	Female	Other Hispanic	1	3.09	1	2646.294938	1	1	0	0	2.1	0.5	3.3	227	119.2	19	21	4.241	0.78	1	Eligible	0	NA	61	no	356.7142857	178.3571429	1498.2	0	0	1
41974	2015-2016	86663	30.2	1	128	40	Male	Mexican American	1	1.49	2	7348.412918	0	4	2	2	2.5	0.7	4.6	228	107.2	34	26	4.319	0.85	1	Eligible	0	NA	48	no	419.52	293.664	1498.285714	1	1	1
35953	2013-2014	80402	35.7	2	114	66	Male	Non-Hispanic White	0	3	0	19847.07498	1	4	1	2	1.2	0.7	7.6	138	126.5	49	58	5.069	1.6	1	Eligible	0	NA	79	no	874	611.8	1498.285714	2	2	1
33632	2013-2014	77995	40.2	2	104	20	Male	Other Hispanic	0	2.27	0	4954.885358	0	4	0	1	2.9	0.7	4.3	244	119	37	24	4.086	0.93	1	Eligible	0	NA	72	no	361.7931034	253.2551724	1498.857143	0	1	1
36987	2013-2014	81472	32.8	2	104	29	Male	Other Race - Including Multi-Racial	0	NA	2	3995.141642	0	2	0	0	2.3	0.4	2.5	240	108.2	34	26	4.758	1.24	1	Eligible	0	NA	70	no	260.8695652	104.3478261	1500	0	0	1
[truncated: 3,498 more rows]
